# Supplementary material for: Transgenerational changes in pod maturation phenology and seed traits of Glycine soja infested by the bean bug Riptortus pedestris
Source: PLoS One. 2022 Mar 2;17(3):e0263904. doi: 10.1371/journal.pone.0263904 (PMC8890626; doi:10.1371/journal.pone.0263904)
Supplement: S1 Table — (XLSX) [file pone.0263904.s001.xlsx]

## Sheet: Supplementary table 1
Supplementary table 1. Raw data of Riptortus pedestris captured by pheromone traps and pod maturation phenology of Glycine soja.
Date	Census site	Number of R. pedestris per box trap			Number of R. pedestris per trap	Leaves	Flowers	Pods(green)	Pod(mature)	flowers/leaf	Pods(green)/leaf	Pods(mature)/leaf
		Box trap 1	Box trap 2	Box trap 3
2017.4.25	Honjo	1	2	1	1.33333
2017.5.10	Honjo	1	0	0	0.333333
2017.5.24	Honjo	1	0	0	0.333333
2017.6.19	Honjo	27	17	32	25.3333
2017.7.5	Honjo	16	8	18	14
2017.7.18	Honjo	11	9	2	7.33333
2017.8.1	Honjo	10	6	10	8.66667
2017.8.15	Honjo	6	7	4	5.66667
2017.8.29	Honjo	13	16	13	14	566	0	0		0	0	0
2017.9.13	Honjo	4	3	11	6	533	940	0		1.7636	0	0
2017.9.27	Honjo	5	10	10	8.33333	506	1	638	0	0.00197628	1.26087	0
2017.10.14	Honjo	17	23	28	22.6667	563	0	808	29	0	1.43517	0.0515098
2017.10.28	Honjo	6	5	12	7.66667
2017.11.12	Honjo	3	9	9	7	535	0	7	781	0	0.0130841	1.45981
2017.4.25	Mitsuse	1	12	5	6
2017.5.10	Mitsuse	2	5	3	3.33333
2017.5.24	Mitsuse	4	6	6	5.33333
2017.6.19	Mitsuse	3	4	9	5.33333
2017.7.5	Mitsuse	14	3	7	8
2017.7.18	Mitsuse	43	33	25	33.6667
2017.8.1	Mitsuse	28	21	22	23.6667
2017.8.15	Mitsuse	3	10	20	11
2017.8.29	Mitsuse	9	11	12	10.6667	1149	775	0		0.6745	0	0
2017.9.13	Mitsuse	28	13	6	15.6667	1060	79	353		0.0745283	0.333019	0
2017.9.28	Mitsuse	40	4	2	15.3333	683	0	624	32	0	0.913616	0.0468521
2017.10.14	Mitsuse	48	3	0	17	717	0	609	203	0	0.849372	0.283124
2017.10.28	Mitsuse	10	3	1	4.66667
2017.11.12	Mitsuse	3	1	3	2.33333	798	0	7	956	0	0.00877193	1.19799
