# Supplementary material for: Transgenerational changes in pod maturation phenology and seed traits of Glycine soja infested by the bean bug Riptortus pedestris
Source: PLoS One. 2022 Mar 2;17(3):e0263904. doi: 10.1371/journal.pone.0263904 (PMC8890626; doi:10.1371/journal.pone.0263904)
Supplement: S2 Table — (XLSX) [file pone.0263904.s002.xlsx]

## Sheet: Supplementary table 2
Supplementary table 2. Raw data of pod maturation time of Glycine soja infested with 0 (control), 6 (low density) or 12 (high density) Riptortus pedestris females.
Strain	Individual plant	Individual pod*	Pod maturation time (Days)
Saga	Control 1	1	111
Saga	Control 1	2	111
Saga	Control 1	3	114
Saga	Control 1	4	114
Saga	Control 1	5	114
Saga	Control 1	6	114
Saga	Control 1	7	114
Saga	Control 1	8	114
Saga	Control 1	9	114
Saga	Control 1	10	114
Saga	Control 1	11	114
Saga	Control 1	12	114
Saga	Control 1	13	114
Saga	Control 1	14	114
Saga	Control 1	15	114
Saga	Control 1	16	114
Saga	Control 1	17	114
Saga	Control 1	18	114
Saga	Control 1	19	114
Saga	Control 1	20	114
Saga	Control 1	21	114
Saga	Control 1	22	114
Saga	Control 1	23	114
Saga	Control 1	24	114
Saga	Control 1	25	114
Saga	Control 1	26	114
Saga	Control 1	27	114
Saga	Control 1	28	114
Saga	Control 1	29	114
Saga	Control 1	30	114
Saga	Control 1	31	114
Saga	Control 1	32	114
Saga	Control 1	33	114
Saga	Control 1	34	114
Saga	Control 1	35	114
Saga	Control 1	36	114
Saga	Control 1	37	114
Saga	Control 1	38	114
Saga	Control 1	39	114
Saga	Control 1	40	114
Saga	Control 1	41	114
Saga	Control 1	42	115
Saga	Control 1	43	115
Saga	Control 1	44	115
Saga	Control 1	45	115
Saga	Control 1	46	116
Saga	Control 1	47	116
Saga	Control 1	48	118
Saga	Control 1	49	118
Saga	Control 1	50	118
Saga	Control 1	51	118
Saga	Control 1	52	118
Saga	Control 1	53	118
Saga	Control 1	54	118
Saga	Control 1	55	118
Saga	Control 1	56	118
Saga	Control 1	57	119
Saga	Control 1	58	119
Saga	Control 1	59	119
Saga	Control 1	60	119
Saga	Control 1	61	120
Saga	Control 1	62	121
Saga	Control 1	63	127
Saga	Control 1	64	127
Saga	Control 2	1	111
Saga	Control 2	2	111
Saga	Control 2	3	111
Saga	Control 2	4	111
Saga	Control 2	5	111
Saga	Control 2	6	111
Saga	Control 2	7	111
Saga	Control 2	8	111
Saga	Control 2	9	111
Saga	Control 2	10	111
Saga	Control 2	11	111
Saga	Control 2	12	111
Saga	Control 2	13	111
Saga	Control 2	14	111
Saga	Control 2	15	111
Saga	Control 2	16	111
Saga	Control 2	17	111
Saga	Control 2	18	111
Saga	Control 2	19	111
Saga	Control 2	20	111
Saga	Control 2	21	111
Saga	Control 2	22	111
Saga	Control 2	23	111
Saga	Control 2	24	111
Saga	Control 2	25	111
Saga	Control 2	26	111
Saga	Control 2	27	111
Saga	Control 2	28	111
Saga	Control 2	29	111
Saga	Control 2	30	111
Saga	Control 2	31	111
Saga	Control 2	32	111
Saga	Control 2	33	111
Sa+A70ga	Control 2	34	111
Saga	Control 2	35	111
Saga	Control 2	36	111
Saga	Control 2	37	111
Saga	Control 2	38	111
Saga	Control 2	39	111
Saga	Control 2	40	114
Saga	Control 2	41	114
Saga	Control 2	42	114
Saga	Control 2	43	114
Saga	Control 2	44	114
Saga	Control 2	45	114
Saga	Control 2	46	114
Saga	Control 2	47	114
Saga	Control 2	48	114
Saga	Control 2	49	114
Saga	Control 2	50	114
Saga	Control 2	51	114
Saga	Control 2	52	114
Saga	Control 2	53	114
Saga	Control 2	54	114
Saga	Control 2	55	114
Saga	Control 2	56	114
Saga	Control 2	57	114
Saga	Control 2	58	114
Saga	Control 2	59	114
Saga	Control 2	60	114
Saga	Control 2	61	114
Saga	Control 2	62	114
Saga	Control 2	63	115
Saga	Control 2	64	115
Saga	Control 2	65	116
Saga	Control 3	1	114
Saga	Control 3	2	114
Saga	Control 3	3	114
Saga	Control 3	4	114
Saga	Control 3	5	114
Saga	Control 3	6	114
Saga	Control 3	7	114
Saga	Control 3	8	114
Saga	Control 3	9	114
Saga	Control 3	10	114
Saga	Control 3	11	114
Saga	Control 3	12	114
Saga	Control 3	13	114
Saga	Control 3	14	114
Saga	Control 3	15	114
Saga	Control 3	16	115
Saga	Control 3	17	115
Saga	Control 3	18	115
Saga	Control 3	19	115
Saga	Control 3	20	115
Saga	Control 3	21	115
Saga	Control 3	22	116
Saga	Control 3	23	116
Saga	Control 3	24	118
Saga	Control 3	25	118
Saga	Control 3	26	118
Saga	Control 3	27	118
Saga	Control 3	28	118
Saga	Control 3	29	118
Saga	Control 3	30	118
Saga	Control 3	31	118
Saga	Control 3	32	118
Saga	Control 3	33	118
Saga	Control 3	34	118
Saga	Control 3	35	118
Saga	Control 3	36	119
Saga	Control 3	37	119
Saga	Control 3	38	119
Saga	Control 3	39	119
Saga	Control 3	40	119
Saga	Control 3	41	119
Saga	Control 3	42	119
Saga	Control 3	43	119
Saga	Control 3	44	120
Saga	Control 3	45	120
Saga	Control 3	46	121
Saga	Control 3	47	121
Saga	Control 3	48	121
Saga	Control 3	49	121
Saga	Control 3	50	123
Saga	Control 3	51	123
Saga	Control 3	52	123
Saga	Control 3	53	123
Saga	Control 4	1	111
Saga	Control 4	2	111
Saga	Control 4	3	111
Saga	Control 4	4	111
Saga	Control 4	5	111
Saga	Control 4	6	114
Saga	Control 4	7	114
Saga	Control 4	8	114
Saga	Control 4	9	114
Saga	Control 4	10	114
Saga	Control 4	11	114
Saga	Control 4	12	114
Saga	Control 4	13	114
Saga	Control 4	14	114
Saga	Control 4	15	115
Saga	Control 4	16	115
Saga	Control 4	17	115
Saga	Control 4	18	115
Saga	Control 4	19	116
Saga	Control 4	20	116
Saga	Control 4	21	116
Saga	Control 4	22	116
Saga	Control 4	23	116
Saga	Control 4	24	116
Saga	Control 4	25	118
Saga	Control 4	26	118
Saga	Control 4	27	118
Saga	Control 4	28	118
Saga	Control 4	29	118
Saga	Control 4	30	119
Saga	Control 4	31	119
Saga	Control 4	32	119
Saga	Control 4	33	119
Saga	Control 4	34	119
Saga	Control 4	35	121
Saga	Control 4	36	121
Saga	Control 4	37	121
Saga	Control 5	1	111
Saga	Control 5	2	111
Saga	Control 5	3	111
Saga	Control 5	4	111
Saga	Control 5	5	111
Saga	Control 5	6	111
Saga	Control 5	7	111
Saga	Control 5	8	111
Saga	Control 5	9	111
Saga	Control 5	10	111
Saga	Control 5	11	111
Saga	Control 5	12	111
Saga	Control 5	13	111
Saga	Control 5	14	111
Saga	Control 5	15	111
Saga	Control 5	16	111
Saga	Control 5	17	111
Saga	Control 5	18	111
Saga	Control 5	19	111
Saga	Control 5	20	111
Saga	Control 5	21	111
Saga	Control 5	22	111
Saga	Control 5	23	111
Saga	Control 5	24	111
Saga	Control 5	25	111
Saga	Control 5	26	111
Saga	Control 5	27	114
Saga	Control 5	28	114
Saga	Control 5	29	114
Saga	Control 5	30	114
Saga	Control 5	31	114
Saga	Control 5	32	114
Saga	Control 5	33	114
Saga	Control 5	34	114
Saga	Control 5	35	114
Saga	Control 5	36	114
Saga	Control 5	37	115
Saga	Control 5	38	115
Saga	Control 5	39	115
Saga	Control 5	40	115
Saga	Control 5	41	115
Saga	Control 5	42	116
Saga	Control 5	43	116
Saga	Control 5	44	118
Saga	Control 5	45	118
Saga	Control 5	46	118
Saga	Control 5	47	118
Saga	Control 5	48	118
Saga	Control 5	49	118
Saga	Control 5	50	118
Saga	Control 5	51	119
Saga	Control 5	52	123
Saga	Control 5	53	127
Saga	Control 5	54	127
Saga	Control 5	55	127
Fukuoka	Control 6	1	114
Fukuoka	Control 6	2	114
Fukuoka	Control 6	3	114
Fukuoka	Control 6	4	115
Fukuoka	Control 6	5	115
Fukuoka	Control 6	6	115
Fukuoka	Control 6	7	115
Fukuoka	Control 6	8	115
Fukuoka	Control 6	9	115
Fukuoka	Control 6	10	115
Fukuoka	Control 6	11	115
Fukuoka	Control 6	12	115
Fukuoka	Control 6	13	115
Fukuoka	Control 6	14	115
Fukuoka	Control 6	15	115
Fukuoka	Control 6	16	115
Fukuoka	Control 6	17	115
Fukuoka	Control 6	18	116
Fukuoka	Control 6	19	116
Fukuoka	Control 6	20	116
Fukuoka	Control 6	21	116
Fukuoka	Control 6	22	118
Fukuoka	Control 6	23	118
Fukuoka	Control 6	24	118
Fukuoka	Control 6	25	118
Fukuoka	Control 6	26	118
Fukuoka	Control 6	27	118
Fukuoka	Control 6	28	118
Fukuoka	Control 6	29	118
Fukuoka	Control 6	30	118
Fukuoka	Control 6	31	118
Fukuoka	Control 6	32	118
Fukuoka	Control 6	33	118
Fukuoka	Control 6	34	118
Fukuoka	Control 6	35	118
Fukuoka	Control 6	36	118
Fukuoka	Control 6	37	119
Fukuoka	Control 6	38	119
Fukuoka	Control 6	39	119
Fukuoka	Control 6	40	119
Fukuoka	Control 6	41	119
Fukuoka	Control 6	42	119
Fukuoka	Control 6	43	119
Fukuoka	Control 6	44	119
Fukuoka	Control 6	45	119
Fukuoka	Control 6	46	119
Fukuoka	Control 6	47	120
Fukuoka	Control 6	48	120
Fukuoka	Control 6	49	120
Fukuoka	Control 6	50	121
Fukuoka	Control 6	51	121
Fukuoka	Control 6	52	121
Fukuoka	Control 6	53	123
Fukuoka	Control 6	54	123
Fukuoka	Control 6	55	124
Fukuoka	Control 6	56	124
Fukuoka	Control 6	57	124
Fukuoka	Control 6	58	124
Fukuoka	Control 6	59	127
Fukuoka	Control 6	60	127
Fukuoka	Control 6	61	127
Fukuoka	Control 6	62	130
Fukuoka	Control 7	1	114
Fukuoka	Control 7	2	114
Fukuoka	Control 7	3	114
Fukuoka	Control 7	4	115
Fukuoka	Control 7	5	115
Fukuoka	Control 7	6	115
Fukuoka	Control 7	7	115
Fukuoka	Control 7	8	115
Fukuoka	Control 7	9	115
Fukuoka	Control 7	10	115
Fukuoka	Control 7	11	115
Fukuoka	Control 7	12	115
Fukuoka	Control 7	13	115
Fukuoka	Control 7	14	116
Fukuoka	Control 7	15	116
Fukuoka	Control 7	16	116
Fukuoka	Control 7	17	116
Fukuoka	Control 7	18	116
Fukuoka	Control 7	19	116
Fukuoka	Control 7	20	116
Fukuoka	Control 7	21	116
Fukuoka	Control 7	22	116
Fukuoka	Control 7	23	118
Fukuoka	Control 7	24	118
Fukuoka	Control 7	25	118
Fukuoka	Control 7	26	118
Fukuoka	Control 7	27	118
Fukuoka	Control 7	28	118
Fukuoka	Control 7	29	118
Fukuoka	Control 7	30	118
Fukuoka	Control 7	31	118
Fukuoka	Control 7	32	118
Fukuoka	Control 7	33	118
Fukuoka	Control 7	34	118
Fukuoka	Control 7	35	118
Fukuoka	Control 7	36	118
Fukuoka	Control 7	37	118
Fukuoka	Control 7	38	118
Fukuoka	Control 7	39	118
Fukuoka	Control 7	40	118
Fukuoka	Control 7	41	118
Fukuoka	Control 7	42	118
Fukuoka	Control 7	43	118
Fukuoka	Control 7	44	118
Fukuoka	Control 7	45	118
Fukuoka	Control 7	46	118
Fukuoka	Control 7	47	118
Fukuoka	Control 7	48	119
Fukuoka	Control 7	49	119
Fukuoka	Control 7	50	119
Fukuoka	Control 7	51	119
Fukuoka	Control 7	52	119
Fukuoka	Control 7	53	119
Fukuoka	Control 7	54	119
Fukuoka	Control 7	55	119
Fukuoka	Control 7	56	119
Fukuoka	Control 7	57	119
Fukuoka	Control 7	58	119
Fukuoka	Control 7	59	119
Fukuoka	Control 7	60	119
Fukuoka	Control 7	61	119
Fukuoka	Control 7	62	120
Fukuoka	Control 7	63	120
Fukuoka	Control 7	64	120
Fukuoka	Control 7	65	120
Fukuoka	Control 7	66	121
Fukuoka	Control 7	67	121
Fukuoka	Control 7	68	121
Fukuoka	Control 7	69	123
Fukuoka	Control 7	70	123
Fukuoka	Control 7	71	123
Fukuoka	Control 7	72	123
Fukuoka	Control 7	73	123
Fukuoka	Control 7	74	123
Fukuoka	Control 7	75	123
Fukuoka	Control 7	76	124
Fukuoka	Control 7	77	124
Fukuoka	Control 7	78	124
Fukuoka	Control 7	79	124
Fukuoka	Control 7	80	124
Fukuoka	Control 7	81	125
Fukuoka	Control 7	82	127
Fukuoka	Control 7	83	128
Fukuoka	Control 7	84	130
Fukuoka	Control 8	1	114
Fukuoka	Control 8	2	114
Fukuoka	Control 8	3	114
Fukuoka	Control 8	4	114
Fukuoka	Control 8	5	114
Fukuoka	Control 8	6	114
Fukuoka	Control 8	7	114
Fukuoka	Control 8	8	115
Fukuoka	Control 8	9	115
Fukuoka	Control 8	10	115
Fukuoka	Control 8	11	116
Fukuoka	Control 8	12	116
Fukuoka	Control 8	13	116
Fukuoka	Control 8	14	116
Fukuoka	Control 8	15	118
Fukuoka	Control 8	16	118
Fukuoka	Control 8	17	118
Fukuoka	Control 8	18	118
Fukuoka	Control 8	19	118
Fukuoka	Control 8	20	118
Fukuoka	Control 8	21	118
Fukuoka	Control 8	22	118
Fukuoka	Control 8	23	118
Fukuoka	Control 8	24	118
Fukuoka	Control 8	25	118
Fukuoka	Control 8	26	118
Fukuoka	Control 8	27	118
Fukuoka	Control 8	28	118
Fukuoka	Control 8	29	118
Fukuoka	Control 8	30	118
Fukuoka	Control 8	31	118
Fukuoka	Control 8	32	118
Fukuoka	Control 8	33	118
Fukuoka	Control 8	34	119
Fukuoka	Control 8	35	119
Fukuoka	Control 8	36	119
Fukuoka	Control 8	37	119
Fukuoka	Control 8	38	119
Fukuoka	Control 8	39	119
Fukuoka	Control 8	40	119
Fukuoka	Control 8	41	120
Fukuoka	Control 8	42	120
Fukuoka	Control 8	43	120
Fukuoka	Control 8	44	120
Fukuoka	Control 8	45	120
Fukuoka	Control 8	46	120
Fukuoka	Control 8	47	120
Fukuoka	Control 8	48	120
Fukuoka	Control 8	49	120
Fukuoka	Control 8	50	121
Fukuoka	Control 8	51	121
Fukuoka	Control 8	52	121
Fukuoka	Control 8	53	121
Fukuoka	Control 8	54	121
Fukuoka	Control 8	55	123
Fukuoka	Control 8	56	123
Fukuoka	Control 8	57	123
Fukuoka	Control 8	58	123
Fukuoka	Control 8	59	123
Fukuoka	Control 8	60	123
Fukuoka	Control 8	61	123
Fukuoka	Control 8	62	123
Fukuoka	Control 8	63	123
Fukuoka	Control 8	64	123
Fukuoka	Control 8	65	123
Fukuoka	Control 8	66	123
Fukuoka	Control 8	67	123
Fukuoka	Control 8	68	123
Fukuoka	Control 8	69	125
Fukuoka	Control 8	70	127
Fukuoka	Control 8	71	127
Fukuoka	Control 8	72	127
Saga	Control 9	1	114
Saga	Control 9	2	114
Saga	Control 9	3	114
Saga	Control 9	4	115
Saga	Control 9	5	115
Saga	Control 9	6	115
Saga	Control 9	7	115
Saga	Control 9	8	115
Saga	Control 9	9	115
Saga	Control 9	10	115
Saga	Control 9	11	115
Saga	Control 9	12	115
Saga	Control 9	13	116
Saga	Control 9	14	116
Saga	Control 9	15	116
Saga	Control 9	16	118
Saga	Control 9	17	118
Saga	Control 9	18	118
Saga	Control 9	19	118
Saga	Control 9	20	119
Saga	Control 9	21	119
Saga	Control 9	22	119
Saga	Control 9	23	120
Saga	Control 10	1	111
Saga	Control 10	2	111
Saga	Control 10	3	111
Saga	Control 10	4	111
Saga	Control 10	5	111
Saga	Control 10	6	111
Saga	Control 10	7	111
Saga	Control 10	8	111
Saga	Control 10	9	111
Saga	Control 10	10	111
Saga	Control 10	11	111
Saga	Control 10	12	111
Saga	Control 10	13	114
Saga	Control 10	14	114
Saga	Control 10	15	114
Saga	Control 10	16	114
Saga	Control 10	17	114
Saga	Control 10	18	114
Saga	Control 10	19	114
Saga	Control 10	20	114
Saga	Control 10	21	114
Saga	Control 10	22	114
Saga	Control 10	23	114
Saga	Control 10	24	114
Saga	Control 10	25	114
Saga	Control 10	26	114
Saga	Control 10	27	114
Saga	Control 10	28	114
Saga	Control 10	29	114
Saga	Control 10	30	114
Saga	Control 10	31	115
Saga	Control 10	32	115
Saga	Control 10	33	115
Saga	Control 10	34	115
Saga	Control 10	35	115
Saga	Control 10	36	116
Saga	Control 10	37	116
Saga	Control 10	38	116
Saga	Control 10	39	116
Saga	Control 10	40	118
Saga	Control 10	41	118
Saga	Control 10	42	118
Saga	Control 10	43	118
Saga	Control 10	44	118
Saga	Control 10	45	118
Saga	Control 10	46	118
Saga	Control 10	47	118
Saga	Control 10	48	118
Saga	Low density 1	1	114
Saga	Low density 1	2	114
Saga	Low density 1	3	114
Saga	Low density 1	4	114
Saga	Low density 1	5	114
Saga	Low density 1	6	114
Saga	Low density 1	7	114
Saga	Low density 1	8	114
Saga	Low density 1	9	114
Saga	Low density 1	10	114
Saga	Low density 1	11	114
Saga	Low density 1	12	114
Saga	Low density 1	13	114
Saga	Low density 1	14	114
Saga	Low density 1	15	114
Saga	Low density 1	16	114
Saga	Low density 1	17	114
Saga	Low density 1	18	114
Saga	Low density 1	19	114
Saga	Low density 1	20	114
Saga	Low density 1	21	115
Saga	Low density 1	22	115
Saga	Low density 1	23	115
Saga	Low density 1	24	115
Saga	Low density 1	25	115
Saga	Low density 1	26	115
Saga	Low density 1	27	115
Saga	Low density 1	28	115
Saga	Low density 1	29	115
Saga	Low density 1	30	115
Saga	Low density 1	31	115
Saga	Low density 1	32	115
Saga	Low density 1	33	115
Saga	Low density 1	34	115
Saga	Low density 1	35	115
Saga	Low density 1	36	118
Saga	Low density 1	37	118
Saga	Low density 1	38	118
Saga	Low density 1	39	118
Saga	Low density 1	40	118
Saga	Low density 1	41	118
Saga	Low density 1	42	118
Saga	Low density 1	43	118
Saga	Low density 1	44	118
Saga	Low density 1	45	118
Saga	Low density 1	46	119
Saga	Low density 1	47	119
Saga	Low density 1	48	119
Saga	Low density 1	49	119
Saga	Low density 1	50	119
Saga	Low density 1	51	119
Saga	Low density 1	52	119
Saga	Low density 1	53	120
Saga	Low density 1	54	120
Saga	Low density 1	55	120
Saga	Low density 1	56	120
Saga	Low density 1	57	120
Saga	Low density 1	58	120
Saga	Low density 1	59	122
Saga	Low density 1	60	122
Saga	Low density 1	61	122
Saga	Low density 1	62	123
Saga	Low density 1	63	124
Fukuoka	Low density 2	1	115
Fukuoka	Low density 2	2	115
Fukuoka	Low density 2	3	116
Fukuoka	Low density 2	4	116
Fukuoka	Low density 2	5	116
Fukuoka	Low density 2	6	118
Fukuoka	Low density 2	7	118
Fukuoka	Low density 2	8	118
Fukuoka	Low density 2	9	118
Fukuoka	Low density 2	10	118
Fukuoka	Low density 2	11	118
Fukuoka	Low density 2	12	120
Fukuoka	Low density 2	13	120
Fukuoka	Low density 2	14	121
Fukuoka	Low density 2	15	122
Fukuoka	Low density 2	16	122
Fukuoka	Low density 2	17	122
Fukuoka	Low density 2	18	122
Fukuoka	Low density 2	19	124
Fukuoka	Low density 2	20	124
Fukuoka	Low density 2	21	124
Fukuoka	Low density 2	22	124
Fukuoka	Low density 2	23	127
Fukuoka	Low density 2	24	127
Fukuoka	Low density 2	25	127
Fukuoka	Low density 2	26	127
Fukuoka	Low density 2	27	128
Saga	Low density 3	1	111
Saga	Low density 3	2	111
Saga	Low density 3	3	111
Saga	Low density 3	4	111
Saga	Low density 3	5	111
Saga	Low density 3	6	111
Saga	Low density 3	7	114
Saga	Low density 3	8	114
Saga	Low density 3	9	114
Saga	Low density 3	10	114
Saga	Low density 3	11	114
Saga	Low density 3	12	114
Saga	Low density 3	13	114
Saga	Low density 3	14	114
Saga	Low density 3	15	114
Saga	Low density 3	16	114
Saga	Low density 3	17	114
Saga	Low density 3	18	114
Saga	Low density 3	19	114
Saga	Low density 3	20	114
Saga	Low density 3	21	115
Saga	Low density 3	22	115
Saga	Low density 3	23	115
Saga	Low density 3	24	115
Saga	Low density 3	25	118
Saga	Low density 3	26	118
Saga	Low density 3	27	118
Saga	Low density 3	28	118
Saga	Low density 3	29	118
Saga	Low density 3	30	118
Saga	Low density 3	31	119
Saga	Low density 3	32	120
Saga	Low density 3	33	120
Saga	Low density 3	34	120
Saga	Low density 3	35	120
Saga	Low density 3	36	124
Fukuoka	Low density 4	1	111
Fukuoka	Low density 4	2	111
Fukuoka	Low density 4	3	114
Fukuoka	Low density 4	4	114
Fukuoka	Low density 4	5	114
Fukuoka	Low density 4	6	115
Fukuoka	Low density 4	7	115
Fukuoka	Low density 4	8	115
Fukuoka	Low density 4	9	115
Fukuoka	Low density 4	10	115
Fukuoka	Low density 4	11	115
Fukuoka	Low density 4	12	115
Fukuoka	Low density 4	13	115
Fukuoka	Low density 4	14	115
Fukuoka	Low density 4	15	118
Fukuoka	Low density 4	16	118
Fukuoka	Low density 4	17	118
Fukuoka	Low density 4	18	118
Fukuoka	Low density 4	19	118
Fukuoka	Low density 4	20	118
Fukuoka	Low density 4	21	118
Fukuoka	Low density 4	22	118
Fukuoka	Low density 4	23	118
Fukuoka	Low density 4	24	118
Fukuoka	Low density 4	25	118
Fukuoka	Low density 4	26	118
Fukuoka	Low density 4	27	118
Fukuoka	Low density 4	28	118
Fukuoka	Low density 4	29	118
Fukuoka	Low density 4	30	119
Fukuoka	Low density 4	31	119
Fukuoka	Low density 4	32	119
Fukuoka	Low density 4	33	119
Fukuoka	Low density 4	34	119
Fukuoka	Low density 4	35	119
Fukuoka	Low density 4	36	120
Fukuoka	Low density 4	37	120
Fukuoka	Low density 4	38	120
Fukuoka	Low density 4	39	123
Fukuoka	Low density 4	40	123
Fukuoka	Low density 4	41	123
Fukuoka	Low density 4	42	127
Fukuoka	Low density 4	43	128
Fukuoka	Low density 4	44	129
Fukuoka	Low density 4	45	132
Saga	Low density 5	1	111
Saga	Low density 5	2	111
Saga	Low density 5	3	111
Saga	Low density 5	4	111
Saga	Low density 5	5	111
Saga	Low density 5	6	111
Saga	Low density 5	7	111
Saga	Low density 5	8	114
Saga	Low density 5	9	114
Saga	Low density 5	10	114
Saga	Low density 5	11	114
Saga	Low density 5	12	115
Saga	Low density 5	13	115
Saga	Low density 5	14	118
Saga	Low density 5	15	118
Saga	Low density 5	16	121
Saga	High density 1	1	111
Saga	High density 1	2	114
Saga	High density 1	3	114
Saga	High density 1	4	114
Saga	High density 1	5	115
Saga	High density 1	6	116
Saga	High density 1	7	118
Saga	High density 1	8	118
Saga	High density 1	9	118
Saga	High density 1	10	118
Saga	High density 1	11	118
Saga	High density 1	12	118
Saga	High density 1	13	118
Saga	High density 1	14	119
Saga	High density 1	15	119
Saga	High density 1	16	119
Saga	High density 1	17	119
Saga	High density 1	18	119
Saga	High density 1	19	121
Saga	High density 1	20	122
Saga	High density 1	21	122
Saga	High density 1	22	122
Saga	High density 1	23	122
Saga	High density 1	24	122
Saga	High density 1	25	122
Saga	High density 1	26	124
Saga	High density 1	27	124
Saga	High density 1	28	124
Saga	High density 1	29	127
Saga	High density 1	30	128
Saga	High density 1	31	129
Saga	High density 1	32	130
Saga	High density 1	33	131
Saga	High density 1	34	133
Saga	High density 2	1	119
Saga	High density 2	2	120
Saga	High density 2	3	120
Saga	High density 2	4	120
Saga	High density 2	5	120
Saga	High density 2	6	120
Saga	High density 2	7	120
Saga	High density 2	8	120
Saga	High density 2	9	120
Saga	High density 2	10	120
Saga	High density 2	11	120
Saga	High density 2	12	120
Saga	High density 2	13	120
Saga	High density 2	14	120
Saga	High density 2	15	121
Saga	High density 2	16	121
Saga	High density 2	17	121
Saga	High density 2	18	121
Saga	High density 2	19	121
Saga	High density 2	20	121
Saga	High density 2	21	121
Saga	High density 2	22	121
Saga	High density 2	23	122
Saga	High density 2	24	122
Saga	High density 2	25	122
Saga	High density 2	26	122
Saga	High density 2	27	122
Saga	High density 2	28	122
Saga	High density 2	29	122
Saga	High density 2	30	122
Saga	High density 2	31	122
Saga	High density 2	32	122
Saga	High density 2	33	122
Saga	High density 2	34	122
Saga	High density 2	35	122
Saga	High density 2	36	122
Saga	High density 2	37	122
Saga	High density 2	38	122
Saga	High density 2	39	122
Saga	High density 2	40	122
Saga	High density 2	41	122
Saga	High density 2	42	122
Saga	High density 2	43	122
Saga	High density 2	44	122
Saga	High density 2	45	122
Saga	High density 2	46	122
Saga	High density 2	47	122
Saga	High density 2	48	122
Saga	High density 2	49	122
Saga	High density 2	50	122
Saga	High density 2	51	122
Saga	High density 2	52	124
Saga	High density 2	53	124
Saga	High density 2	54	124
Saga	High density 2	55	124
Saga	High density 2	56	124
Saga	High density 2	57	124
Saga	High density 2	58	124
Saga	High density 2	59	124
Saga	High density 2	60	124
Saga	High density 2	61	124
Saga	High density 2	62	124
Saga	High density 2	63	125
Saga	High density 2	64	125
Saga	High density 2	65	127
Saga	High density 2	66	127
Saga	High density 2	67	127
Saga	High density 2	68	127
Saga	High density 2	69	127
Saga	High density 2	70	127
Saga	High density 2	71	128
Saga	High density 2	72	128
Saga	High density 2	73	128
Saga	High density 2	74	128
Saga	High density 2	75	129
Saga	High density 2	76	130
Saga	High density 2	77	130
Saga	High density 2	78	132
Saga	High density 2	79	133
Saga	High density 2	80	134
Fukuoka	High density 3	1	114
Fukuoka	High density 3	2	114
Fukuoka	High density 3	3	114
Fukuoka	High density 3	4	115
Fukuoka	High density 3	5	115
Fukuoka	High density 3	6	115
Fukuoka	High density 3	7	115
Fukuoka	High density 3	8	116
Fukuoka	High density 3	9	116
Fukuoka	High density 3	10	116
Fukuoka	High density 3	11	118
Fukuoka	High density 3	12	118
Fukuoka	High density 3	13	118
Fukuoka	High density 3	14	118
Fukuoka	High density 3	15	118
Fukuoka	High density 3	16	118
Fukuoka	High density 3	17	118
Fukuoka	High density 3	18	118
Fukuoka	High density 3	19	118
Fukuoka	High density 3	20	118
Fukuoka	High density 3	21	118
Fukuoka	High density 3	22	118
Fukuoka	High density 3	23	118
Fukuoka	High density 3	24	118
Fukuoka	High density 3	25	118
Fukuoka	High density 3	26	118
Fukuoka	High density 3	27	118
Fukuoka	High density 3	28	118
Fukuoka	High density 3	29	118
Fukuoka	High density 3	30	118
Fukuoka	High density 3	31	118
Fukuoka	High density 3	32	118
Fukuoka	High density 3	33	119
Fukuoka	High density 3	34	119
Fukuoka	High density 3	35	119
Fukuoka	High density 3	36	119
Fukuoka	High density 3	37	119
Fukuoka	High density 3	38	119
Fukuoka	High density 3	39	119
Fukuoka	High density 3	40	119
Fukuoka	High density 3	41	119
Fukuoka	High density 3	42	119
Fukuoka	High density 3	43	119
Fukuoka	High density 3	44	119
Fukuoka	High density 3	45	119
Fukuoka	High density 3	46	119
Fukuoka	High density 3	47	119
Fukuoka	High density 3	48	119
Fukuoka	High density 3	49	120
Fukuoka	High density 3	50	120
Fukuoka	High density 3	51	120
Fukuoka	High density 3	52	120
Fukuoka	High density 3	53	120
Fukuoka	High density 3	54	120
Fukuoka	High density 3	55	120
Fukuoka	High density 3	56	120
Fukuoka	High density 3	57	120
Fukuoka	High density 3	58	120
Fukuoka	High density 3	59	120
Fukuoka	High density 3	60	120
Fukuoka	High density 3	61	120
Fukuoka	High density 3	62	121
Fukuoka	High density 3	63	122
Fukuoka	High density 3	64	122
Fukuoka	High density 3	65	122
Fukuoka	High density 3	66	122
Fukuoka	High density 3	67	123
Fukuoka	High density 3	68	123
Fukuoka	High density 3	69	127
Fukuoka	High density 3	70	127
Fukuoka	High density 3	71	130
Fukuoka	High density 3	72	131
Fukuoka	High density 3	73	132
Fukuoka	High density 3	74	132
Fukuoka	High density 4	1	111
Fukuoka	High density 4	2	115
Fukuoka	High density 4	3	115
Fukuoka	High density 4	4	115
Fukuoka	High density 4	5	115
Fukuoka	High density 4	6	116
Fukuoka	High density 4	7	118
Fukuoka	High density 4	8	118
Fukuoka	High density 4	9	118
Fukuoka	High density 4	10	118
Fukuoka	High density 4	11	118
Fukuoka	High density 4	12	118
Fukuoka	High density 4	13	118
Fukuoka	High density 4	14	118
Fukuoka	High density 4	15	118
Fukuoka	High density 4	16	118
Fukuoka	High density 4	17	118
Fukuoka	High density 4	18	118
Fukuoka	High density 4	19	119
Fukuoka	High density 4	20	119
Fukuoka	High density 4	21	119
Fukuoka	High density 4	22	119
Fukuoka	High density 4	23	119
Fukuoka	High density 4	24	119
Fukuoka	High density 4	25	119
Fukuoka	High density 4	26	120
Fukuoka	High density 4	27	120
Fukuoka	High density 4	28	120
Fukuoka	High density 4	29	120
Fukuoka	High density 4	30	120
Fukuoka	High density 4	31	121
Fukuoka	High density 4	32	121
Fukuoka	High density 4	33	121
Fukuoka	High density 4	34	122
Fukuoka	High density 4	35	122
Fukuoka	High density 4	36	122
Fukuoka	High density 4	37	122
Fukuoka	High density 4	38	122
Fukuoka	High density 4	39	122
Fukuoka	High density 4	40	123
Fukuoka	High density 4	41	123
Fukuoka	High density 4	42	123
Fukuoka	High density 4	43	125
Fukuoka	High density 4	44	125
Fukuoka	High density 4	45	127
Fukuoka	High density 4	46	127
Fukuoka	High density 4	47	127
Fukuoka	High density 4	48	127
Fukuoka	High density 4	49	127
Fukuoka	High density 4	50	128
Fukuoka	High density 4	51	128
Fukuoka	High density 4	52	130
Fukuoka	High density 4	53	132
*Sterile pods were removed.
