# Supplementary material for: Transgenerational changes in pod maturation phenology and seed traits of Glycine soja infested by the bean bug Riptortus pedestris
Source: PLoS One. 2022 Mar 2;17(3):e0263904. doi: 10.1371/journal.pone.0263904 (PMC8890626; doi:10.1371/journal.pone.0263904)
Supplement: S3 Table — (XLSX) [file pone.0263904.s003.xlsx]

## Sheet: Supplementary table 3
Supplementary table 3. Raw data of pod and seed production in Glycine soja infested with 0 (control), 6 (low density) or 12 (high density) Riptortus pedestris females.
Strain	Indivudual plant	Number of Pods on plant	Number of normal pods on plant	Number of sterile pods on plant	Mean number of mature seeds per pod	Number of mature seeds on plant	Mean weight of mature seeds (mg)
Saga	Control 1	65	64	1	2.5	160	22.8445
Saga	Control 2	66	65	1	2.3	149.5	19.8263
Saga	Control 3	80	71	9	2.35	166.85	14.3299
Saga	Control 4	50	50	0	2.7	135	19.1879
Saga	Control 5	56	55	1	1.95	107.25	15.7249
Fukuoka	Control 6	80	80	0	2.3	184	18.4875
Fukuoka	Control 7	96	95	1	2.5	237.5	19.6747
Fukuoka	Control 8	88	87	1	2.3	200.1	19.6118
Saga	Control 9	40	39	1	2.35	91.65	17.8556
Saga	Control 10	60	58	2	3.44	199.52	20.9314
Saga	Low density 1	91	75	16	2.2	165	20.7426
Fukuoka	Low density 2	71	50	21	1.8	90	18.4442
Saga	Low density 3	55	53	2	1.95	103.35	16.8119
Fukuoka	Low density 4	72	66	6	1.65	108.9	19.8692
Saga	Low density 5	37	29	8	2.15	62.35	20.9726
Saga	High density 1	73	51	22	2.05	104.55	24.1185
Saga	High density 2	114	101	13	2.2	222.2	15.0368
Fukuoka	High density 3	94	92	2	2.5	230	17.3752
Fukuoka	High density 4	77	70	7	1.8	126	20.249
