# Supplementary material for: Transgenerational changes in pod maturation phenology and seed traits of Glycine soja infested by the bean bug Riptortus pedestris
Source: PLoS One. 2022 Mar 2;17(3):e0263904. doi: 10.1371/journal.pone.0263904 (PMC8890626; doi:10.1371/journal.pone.0263904)
Supplement: S4 Table — (XLSX) [file pone.0263904.s004.xlsx]

## Sheet: Supplementary table 4
Supplementary table 4. Raw data of seed weight in Glycine soja infested with 0 (control), 6 (low density) or 12 (high density) Riptortus pedestris females.
Individual plant	Individual pod	Numebr of seeds	Weight of seed 1	Weight of seed 2	Weight of seed 3
Control 1	1	1	23.867
Control 1	2	3	18.19	12.544	17.945
Control 1	3	3	26.48	25.813	18.058
Control 1	4	2	19.633	20.585
Control 1	5	3	20.173	24.678	24.585
Control 1	6	3	19.25	26.524	25.38
Control 1	7	3	21.759	15.85	22.217
Control 1	8	3	21.762	22.444	17.846
Control 1	9	3	20.595	27.056	27.084
Control 1	10	3	19.429	27.526	28.368
Control 1	11	3	17.499	21.968	22.498
Control 1	12	2	25.718	18.857
Control 1	13	2	18.999	19.262
Control 1	14	2	23.668	22.142
Control 1	15	3	22.689	33.024	31.996
Control 1	16	2	24.078	25.545
Control 1	17	2	21.333	27.06
Control 1	18	3	23.435	24.357	17.11
Control 1	19	1	26.805
Control 1	20	3	26.847	18.379	26.974
Control 2	1	1	23.876
Control 2	2	0
Control 2	3	0
Control 2	4	3	22.405	21.235	18.638
Control 2	5	3	23.033	21.883	19.073
Control 2	6	3	23.374	22.857	15.999
Control 2	7	3	13.295	18.057	15.652
Control 2	8	3	19.365	12.235	19.325
Control 2	9	3	22.006	15.51	21.943
Control 2	10	3	21.485	14.525	20.332
Control 2	11	1	19.78
Control 2	12	3	22.893	24.502	19.532
Control 2	13	3	22.513	16.703	23.599
Control 2	14	3	11.036	18.124	16.207
Control 2	15	3	18.935	25.062	22.798
Control 2	16	0
Control 2	17	3	21.005	20.102	15.763
Control 2	18	2	17.98	18.292
Control 2	19	3	17.482	23.957	20.781
Control 2	20	3	17.205	23.002	22.338
Control 3	1	2	10.519	11.905
Control 3	2	3	17.053	11.569	16.67
Control 3	3	2	13.797	15.379
Control 3	4	3	17.306	12.614	17.606
Control 3	5	2	13.221	15.133
Control 3	6	3	13.7	13.506	15.882
Control 3	7	2	15.089	9.892
Control 3	8	3	9.05	14.85	16.556
Control 3	9	2	18.181	18.898
Control 3	10	2	16.297	19.098
Control 3	11	2	14.625	16.346
Control 3	12	2	11.029	9.305
Control 3	13	1	5.699
Control 3	14	3	16.79	16.227
Control 3	15	3	18.118	11.765	18.025
Control 3	16	3	16.563	8.945	15.345
Control 3	17	3	17.022	16.228	11.578
Control 3	18	2	16.37	23.086
Control 3	19	2	8.3	13.543	11.535
Control 3	20	3	17.766	18.386	11.438
Control 4	1	3	19.598	26.286	23.231
Control 4	2	2	19.254	19.209
Control 4	3	3	18.075	21.405	20.878
Control 4	4	3	15.099	13.558	8.477
Control 4	5	3	18.915	23.451	25.147
Control 4	6	3	15.003	21.531	22.616
Control 4	7	3	12.959	15.796	15.463
Control 4	8	3	17.551	18.833	11.283
Control 4	9	3	29.631	25.992	31.513
Control 4	10	3	16.432	23.671	22.67
Control 4	11	3	18.325	14.852	17.012
Control 4	12	2	13.099	13.07
Control 4	13	3	15.403	19.418	18.945
Control 4	14	1	7.915
Control 4	15	3	18.5	14.656	17.577
Control 4	16	2	11.71	16.882
Control 4	17	3	24.605	24.998	18.739
Control 4	18	3	31.27	30.519	26.902
Control 4	19	2	22.726	21.615
Control 4	20	3	28.42	19.888	26.089
Control 5	1	2	16.076	17.613
Control 5	2	2	10.199	11.539
Control 5	3	2	16.435	15.973
Control 5	4	2	13.623	19.705
Control 5	5	2	14.995	14.599
Control 5	6	2	13.306	15.756
Control 5	7	1	19.344
Control 5	8	2	14.922	14.216
Control 5	9	1	24.027
Control 5	10	2	13.231	10.271
Control 5	11	3	17.256	15.284	13.284
Control 5	12	0
Control 5	13	3	17.839	13.789	18.219
Control 5	14	3	17.043	19.369	13.73
Control 5	15	2	12.905	14.285
Control 5	16	2	10.996	11.772
Control 5	17	2	16.148	15.546
Control 5	18	2	22.11	21.019
Control 5	19	2	15.437	10.229	13.818
Control 5	20	3	17.049	12.13	15.87
Control 6	1	3	19.945	10.999	21.445
Control 6	2	2	19.887	19.931
Control 6	3	2	17.403	17.145
Control 6	4	2	14.597	11.464
Control 6	5	0
Control 6	6	3	23.098	22.455	14.136
Control 6	7	2	16.759	9.209
Control 6	8	2	14.085	19.321
Control 6	9	2	20.906	18.331
Control 6	10	3	18.889	18.93	11.068
Control 6	11	3	21.217	19.831	16.27
Control 6	12	2	22.661	21.886	15.155
Control 6	13	3	23.095	15.109	23.914
Control 6	14	1	12.415
Control 6	15	2	18.762	11.529	18.615
Control 6	16	2	25.176	26.525
Control 6	17	3	24.924	19.016	26.48
Control 6	18	3	16.299	21.255	21.817
Control 6	19	3	15.209	21.132	20.465
Control 6	20	3	18.504	22	24.324
Control 7	1	3	22.085	16.022	20.583
Control 7	2	3	14.208	22.074	21.445
Control 7	3	2	17.428	18.17	12.62
Control 7	4	2	17.358	18.459
Control 7	5	2	22.595	19.205
Control 7	6	2	19.299	24.082
Control 7	7	2	16.662	22.352	21.465
Control 7	8	3	22.493	22.403	16.564
Control 7	9	3	23.074	22.489	16.327
Control 7	10	2	19.056	17.054
Control 7	11	3	24.053	17.298	20.377
Control 7	12	3	21.93	21.423	12.349
Control 7	13	3	16.683	21.725	22.592
Control 7	14	2	20.89	17.774
Control 7	15	3	21.364	20.737
Control 7	16	3	21.83	13.725	21.313
Control 7	17	1	21.527
Control 7	18	3	23.29	23.248	17.474
Control 7	19	3	18.675	18.892	12.559
Control 7	20	2	19.19	21.606
Control 8	1	2	17.813	17.855
Control 8	2	2	21.621	21.596
Control 8	3	2	13.95	14.875
Control 8	4	3	15.346	11.6	14.779
Control 8	5	2	15.21	14.67
Control 8	6	3	22.245	14.461	21.616
Control 8	7	2	23.292	19.838
Control 8	8	2	19.04	18.613
Control 8	9	2	13.205	21.53
Control 8	10	2	24.386	26.555
Control 8	11	2	23.186	21.837
Control 8	12	3	23.414	17.592	23.591
Control 8	13	3	14.1	20.87	20.152
Control 8	14	2	24.178	25.903	18.13
Control 8	15	3	19.305	13.33	17.675
Control 8	16	3	18.876	24.823	25.486
Control 8	17	3	22.63	22.735	16.388
Control 8	18	1	15.555
Control 8	19	2	23.194	21.862	15.425
Control 8	20	2	25.103	26.049
Control 9	1	2	12.628	13.82
Control 9	2	2	17.354	21.034
Control 9	3	2	18.267	20.991
Control 9	4	3	23.255	17.595	22.626
Control 9	5	3	14.789	26.955	24.432
Control 9	6	3	24.603	16.486	23.54
Control 9	7	2	16.918	9.273
Control 9	8	2	11.654	20.956
Control 9	9	3	23.622	24.309	14.965
Control 9	10	2	19.658	12.309
Control 9	11	3	16.933	23.868	19.017
Control 9	12	2	23.057	21.338
Control 9	13	3	16.761	22.458	14.547
Control 9	14	1	13.516
Control 9	15	1	14.412
Control 9	16	3	18.457	21.709	14.896
Control 9	17	3	18.501	19.075	12.281
Control 9	18	3	14.554	14.568	6.416
Control 9	19	3	24.553	23.38	16.216
Control 9	20	1	17.766
Control 10	1	3	20.285	14.985	20.385
Control 10	2	2	22.367	21.269
Control 10	3	2	25.873	26.337
Control 10	4	3	23.454	18.085	23.815
Control 10	5	3	22.969	22.807	16.153
Control 10	6	2	13.484	11.438
Control 10	7	3	24.455	20.863	25.613
Control 10	8	3	23.143	23.523	13.778
Control 10	9	2	20.195	18.547
Control 10	10	3	15.451	23.041	20.379
Control 10	11	2	22.92	23.501
Control 10	12	3	24.057	17.093	24.13
Control 10	13	2	27.205	26.435
Control 10	14	3	24.023	20.363	22.12
Control 10	15	2	25.771	24.816
Control 10	16	1	23.189
Control 10	17	3	21.573	20.815	18.543
Control 10	18	3	19.869	15.464	21.886
Control 10	19	3	11.316	10.994	5.605
Control 10	20	1	23.349
Low density 1	1	3	12.627	11.128	14.58
Low density 1	2	3	19.965	15.123	22.045
Low density 1	3	1	19.337
Low density 1	4	3	21.132	23.433	24.097
Low density 1	5	1	25.902
Low density 1	6	3	19.607	18.502	15.855
Low density 1	7	1	30.645
Low density 1	8	2	10.035	26.578
Low density 1	9	3	24.652	19.107	24.441
Low density 1	10	1	32.742
Low density 1	11	1	15.057
Low density 1	12	2	18.505
Low density 1	13	1	5.352
Low density 1	14	3	14.655	19.646	18.95
Low density 1	15	3	19.57	24.426	22.89
Low density 1	16	3	25.805	28.095	20.177
Low density 1	17	2	12.498	24.513
Low density 1	18	3	30.571	27.023	27.05
Low density 1	19	3	20.625	19.253	16.595
Low density 1	20	2	22.661	23.922
Low density 2	1	3	10.219	16.282	16.624
Low density 2	2	3	11.752	21.881	20.252
Low density 2	3	2	22.245	19.828
Low density 2	4	1	17.569
Low density 2	5	1	15.599
Low density 2	6	2	11.365	12.982
Low density 2	7	2	22.661	20.073
Low density 2	8	2	18.157	13.088
Low density 2	9	2	6.915	6.352
Low density 2	10	1	22.375
Low density 2	11	1	19.08
Low density 2	12	2	17.014	26.079
Low density 2	13	2	16.21	15.551
Low density 2	14	2	24.357	16.951
Low density 2	15	1	28.453
Low density 2	16	1	18.848
Low density 2	17	3	16.874	17.278	10.639
Low density 2	18	2	18.493	17.665
Low density 2	19	1	24.726
Low density 2	20	2	21.55	22.399
Low density 3	1	1	21.302
Low density 3	2	2	19.67	19.934
Low density 3	3	3	19.009	15.967	19.281
Low density 3	4	2	14.79	13.973
Low density 3	5	1	10.354
Low density 3	6	3	15.761	15.664	9.55
Low density 3	7	2	11.108	11.571
Low density 3	8	2	17.256	18.733
Low density 3	9	1	9.305
Low density 3	10	1	24.248
Low density 3	11	2	14.945	15.161
Low density 3	12	2	19.928	19.902
Low density 3	13	2	13.381	16.867
Low density 3	14	1	16.309
Low density 3	15	3	16.777	14.65	18.075
Low density 3	16	2	22.26	19.023
Low density 3	17	1	22.238
Low density 3	18	3	16.991	12.807	16.238
Low density 3	19	2	15.522	18.608
Low density 3	20	3	19.906	18.222	14.598
Low density 4	1	2	15.13	14.545
Low density 4	2	3	21.98	24.468	17.075
Low density 4	3	1	10.819
Low density 4	4	1	21.896
Low density 4	5	2	19.249	26.38
Low density 4	6	1	21.83
Low density 4	7	1	22.359
Low density 4	8	2	13.805	22.561	22.205
Low density 4	9	2	22.023	21.125
Low density 4	10	1	21.985
Low density 4	11	2	23.835	17.181
Low density 4	12	1	18.708
Low density 4	13	2	16.532	21.451
Low density 4	14	0
Low density 4	15	1	25.593
Low density 4	16	1	19.997
Low density 4	17	2	23.18	23.742
Low density 4	18	2	11.43	21.373
Low density 4	19	3	11.319	19.771	18.99
Low density 4	20	3	20.51	20.21	14.326
Low density 5	1	3	10.318	12.198	12.951
Low density 5	2	1	17.095
Low density 5	3	1	24.922
Low density 5	4	3	17.74	24.413	18.375
Low density 5	5	3	19.296	23.846	24.827
Low density 5	6	2	22.959	24.048
Low density 5	7	3	18.35	19.954	14.883
Low density 5	8	1	17.656
Low density 5	9	3	22.756	20.239	14.541
Low density 5	10	3	23.087	15.042	24.13
Low density 5	11	2	31.577	28.676
Low density 5	12	3	24.716	21.784	14.757
Low density 5	13	2	24.738	24.198
Low density 5	14	2	21.195	29.205
Low density 5	15	1	20.106
Low density 5	16	3	24.725	20.047	25.648
Low density 5	17	2	25.977	23.51
Low density 5	18	1	16.469
Low density 5	19	1	22.656
Low density 5	20	3	12.597	17.281	19.019
High density 1	1	2	30.636	31.931
High density 1	2	2	21.573	31.979
High density 1	3	1	19.623
High density 1	4	2	39.316	24.792
High density 1	5	2	11.604	25.36
High density 1	6	3	23.903	27.997	33.912
High density 1	7	2	16.29	28.365
High density 1	8	2	26.471	33.231
High density 1	9	3	15.14	15.456	9.489
High density 1	10	2	37.565	23.191
High density 1	11	1	33.428
High density 1	12	1	29.942
High density 1	13	3	19.731	29.19	27.287
High density 1	14	2	16.975	18.92
High density 1	15	2	11.169	11.495
High density 1	16	3	27.404	25.848	8.745
High density 1	17	2	13.851	14.661
High density 1	18	1	36.549
High density 1	19	2	15.513	19.473
High density 1	20	3	23.906	17.955	25.978
High density 2	1	3	13.745	17.275	10.51
High density 2	2	1	16.125
High density 2	3	2	16.063	14.079
High density 2	4	3	16.995	15.316	14.156
High density 2	5	2	18.355	18.598
High density 2	6	2	18.445	19.65
High density 2	7	2	20.618	14.893
High density 2	8	2	8.725	8.229
High density 2	9	1	8.089
High density 2	10	3	15.302	14.583	17.327
High density 2	11	1	10.24
High density 2	12	1	15.485
High density 2	13	3	7.263	15.624	14.678
High density 2	14	2	10.813	9.045
High density 2	15	3	20.625	12.9	19.859
High density 2	16	2	18.473	16.647
High density 2	17	2	14.563	14.013
High density 2	18	3	13.509	19.036	19.728
High density 2	19	3	21.599	19.25	13.65
High density 2	20	3	19.56	21.85	16.237
High density 3	1	2	16.565	15.74
High density 3	2	3	21.598	13.831	20.435
High density 3	3	2	18.503	23.295
High density 3	4	3	17.716	11.445	20.042
High density 3	5	3	18.139	17.181	10.809
High density 3	6	3	14.778	8.861	15.92
High density 3	7	3	18.457	18.705	11.903
High density 3	8	3	18.201	14.735
High density 3	9	2	22.022	14.725
High density 3	10	3	18.368	19.765	12.163
High density 3	11	3	9.591	16.098	17.486
High density 3	12	2	16.612	20.017
High density 3	13	2	18.566	21.627
High density 3	14	3	17.289	19.417	10.9
High density 3	15	3	17.728	17.568	13.85
High density 3	16	2	15.531	18.525
High density 3	17	1	28.63
High density 3	18	2	13.681	17.462
High density 3	19	2	15.407	15.725	8.302
High density 3	20	3	15.519	20.754	22.162
High density 4	1	3	19.55	18.919	11.919
High density 4	2	1	18.113
High density 4	3	0
High density 4	4	2	17.496	17.176
High density 4	5	1	17.18
High density 4	6	2	29.853	30.095
High density 4	7	2	28.829	15.551
High density 4	8	1	26.992
High density 4	9	1	22.725
High density 4	10	3	15.922	19.063	10.311
High density 4	11	1	16.45
High density 4	12	3	26.522	27.708	18.17
High density 4	13	1	20.835
High density 4	14	2	21.891	23.217
High density 4	15	3	11.802	23.473	25.838
High density 4	16	2	14.679	21.022
High density 4	17	1	25.81
High density 4	18	3	9.746	17.739	17.916
High density 4	19	2	12.685	20.654
High density 4	20	2	18.927	18.111
