# Supplementary material for: Transgenerational changes in pod maturation phenology and seed traits of Glycine soja infested by the bean bug Riptortus pedestris
Source: PLoS One. 2022 Mar 2;17(3):e0263904. doi: 10.1371/journal.pone.0263904 (PMC8890626; doi:10.1371/journal.pone.0263904)
Supplement: S5 Table — (XLSX) [file pone.0263904.s005.xlsx]

## Sheet: Supplementary table 5
Supplementary table 5. Raw data of pod maturation time of Glycine soja progeny of infested (high density) or non-infested (control) plants.
Individual plant	individual pod*	Pod maturation time (Days)
Control 1	1	135
Control 1	2	140
Control 1	3	140
Control 1	4	140
Control 1	5	140
Control 1	6	140
Control 1	7	140
Control 1	8	140
Control 1	9	140
Control 1	10	140
Control 1	11	140
Control 1	12	140
Control 1	13	140
Control 1	14	140
Control 1	15	140
Control 1	16	140
Control 1	17	140
Control 1	18	140
Control 1	19	140
Control 1	20	140
Control 1	21	140
Control 1	22	140
Control 1	23	140
Control 1	24	140
Control 1	25	140
Control 1	26	140
Control 1	27	140
Control 1	28	140
Control 1	29	140
Control 1	30	140
Control 1	31	140
Control 1	32	140
Control 1	33	140
Control 1	34	140
Control 1	35	140
Control 1	36	140
Control 1	37	140
Control 1	38	140
Control 1	39	140
Control 1	40	140
Control 1	41	140
Control 1	42	140
Control 1	43	140
Control 1	44	140
Control 1	45	140
Control 1	46	140
Control 1	47	140
Control 1	48	140
Control 1	49	140
Control 1	50	140
Control 1	51	140
Control 1	52	140
Control 1	53	140
Control 1	54	140
Control 1	55	140
Control 1	56	140
Control 1	57	140
Control 1	58	140
Control 1	59	140
Control 1	60	140
Control 1	61	140
Control 1	62	140
Control 1	63	140
Control 1	64	140
Control 1	65	140
Control 1	66	140
Control 1	67	140
Control 1	68	140
Control 1	69	140
Control 1	70	140
Control 1	71	140
Control 1	72	140
Control 1	73	140
Control 1	74	140
Control 1	75	140
Control 1	76	140
Control 1	77	140
Control 1	78	140
Control 1	79	140
Control 1	80	140
Control 1	81	140
Control 1	82	140
Control 1	83	140
Control 1	84	140
Control 1	85	140
Control 1	86	140
Control 1	87	140
Control 1	88	140
Control 1	89	140
Control 1	90	140
Control 1	91	140
Control 1	92	140
Control 1	93	140
Control 1	94	140
Control 1	95	140
Control 1	96	140
Control 1	97	140
Control 1	98	140
Control 1	99	140
Control 1	100	140
Control 1	101	140
Control 1	102	140
Control 1	103	140
Control 1	104	140
Control 1	105	140
Control 1	106	140
Control 1	107	140
Control 1	108	140
Control 1	109	140
Control 1	110	150
Control 1	111	150
Control 1	112	150
Control 1	113	150
Control 1	114	150
Control 1	115	150
Control 1	116	150
Control 1	117	150
Control 1	118	150
Control 1	119	150
Control 1	120	150
Control 1	121	150
Control 1	122	150
Control 1	123	150
Control 1	124	150
Control 1	125	150
Control 1	126	150
Control 1	127	150
Control 1	128	150
Control 1	129	150
Control 1	130	150
Control 1	131	150
Control 1	132	150
Control 1	133	150
Control 1	134	150
Control 1	135	150
Control 1	136	150
Control 1	137	150
Control 1	138	150
Control 1	139	150
Control 1	140	150
Control 1	141	150
Control 1	142	150
Control 1	143	150
Control 1	144	150
Control 1	145	150
Control 1	146	150
Control 1	147	150
Control 1	148	150
Control 1	149	150
Control 1	150	150
Control 1	151	150
Control 1	152	150
Control 1	153	150
Control 1	154	150
Control 1	155	150
Control 1	156	150
Control 1	157	150
Control 1	158	150
Control 1	159	150
Control 1	160	150
Control 1	161	150
Control 1	162	150
Control 1	163	150
Control 1	164	150
Control 2	1	135
Control 2	2	135
Control 2	3	135
Control 2	4	135
Control 2	5	135
Control 2	6	135
Control 2	7	135
Control 2	8	135
Control 2	9	135
Control 2	10	135
Control 2	11	135
Control 2	12	135
Control 2	13	135
Control 2	14	135
Control 2	15	135
Control 2	16	135
Control 2	17	135
Control 2	18	135
Control 2	19	135
Control 2	20	140
Control 2	21	140
Control 2	22	140
Control 2	23	140
Control 2	24	140
Control 2	25	140
Control 2	26	140
Control 2	27	140
Control 2	28	140
Control 2	29	140
Control 2	30	140
Control 2	31	140
Control 2	32	140
Control 2	33	140
Control 2	34	140
Control 2	35	140
Control 2	36	140
Control 2	37	140
Control 2	38	140
Control 2	39	140
Control 2	40	140
Control 2	41	140
Control 2	42	140
Control 2	43	140
Control 2	44	140
Control 2	45	140
Control 2	46	140
Control 2	47	140
Control 2	48	140
Control 2	49	140
Control 2	50	140
Control 2	51	140
Control 2	52	140
Control 2	53	140
Control 2	54	140
Control 2	55	140
Control 2	56	140
Control 2	57	140
Control 2	58	140
Control 2	59	140
Control 2	60	140
Control 2	61	140
Control 2	62	140
Control 2	63	150
Control 2	64	150
Control 2	65	150
Control 2	66	150
Control 2	67	150
Control 2	68	150
Control 2	69	150
Control 2	70	150
Control 2	71	150
Control 2	72	150
Control 2	73	150
Control 2	74	150
Control 2	75	150
Control 2	76	150
Control 2	77	150
Control 2	78	150
Control 2	79	150
Control 3	1	135
Control 3	2	135
Control 3	3	135
Control 3	4	135
Control 3	5	135
Control 3	6	135
Control 3	7	135
Control 3	8	135
Control 3	9	135
Control 3	10	135
Control 3	11	135
Control 3	12	135
Control 3	13	135
Control 3	14	135
Control 3	15	135
Control 3	16	135
Control 3	17	135
Control 3	18	135
Control 3	19	135
Control 3	20	135
Control 3	21	135
Control 3	22	135
Control 3	23	135
Control 3	24	135
Control 3	25	135
Control 3	26	135
Control 3	27	135
Control 3	28	135
Control 3	29	135
Control 3	30	135
Control 3	31	135
Control 3	32	135
Control 3	33	135
Control 3	34	140
Control 3	35	140
Control 3	36	140
Control 3	37	140
Control 3	38	140
Control 3	39	140
Control 3	40	140
Control 3	41	140
Control 3	42	140
Control 3	43	140
Control 3	44	140
Control 3	45	140
Control 3	46	140
Control 3	47	140
Control 3	48	140
Control 3	49	140
Control 3	50	140
Control 3	51	140
Control 3	52	140
Control 3	53	140
Control 3	54	140
Control 3	55	140
Control 3	56	140
Control 3	57	140
Control 3	58	140
Control 3	59	140
Control 3	60	140
Control 3	61	140
Control 3	62	140
Control 3	63	140
Control 3	64	140
Control 3	65	140
Control 3	66	140
Control 3	67	140
Control 3	68	140
Control 3	69	140
Control 3	70	140
Control 3	71	140
Control 3	72	140
Control 3	73	140
Control 3	74	140
Control 3	75	140
Control 3	76	140
Control 3	77	140
Control 3	78	140
Control 3	79	140
Control 3	80	140
Control 3	81	140
Control 3	82	140
Control 3	83	140
Control 3	84	140
Control 3	85	150
Control 3	86	150
Control 3	87	150
Control 3	88	150
Control 4	1	135
Control 4	2	135
Control 4	3	140
Control 4	4	140
Control 4	5	140
Control 4	6	140
Control 4	7	140
Control 4	8	140
Control 4	9	140
Control 4	10	140
Control 4	11	140
Control 4	12	140
Control 4	13	140
Control 4	14	140
Control 4	15	140
Control 4	16	140
Control 4	17	140
Control 4	18	140
Control 4	19	140
Control 4	20	140
Control 4	21	140
Control 4	22	140
Control 4	23	140
Control 4	24	140
Control 4	25	140
Control 4	26	140
Control 4	27	140
Control 4	28	140
Control 4	29	140
Control 4	30	140
Control 4	31	140
Control 4	32	140
Control 4	33	140
Control 4	34	140
Control 4	35	140
Control 4	36	140
Control 4	37	140
Control 4	38	140
Control 4	39	140
Control 4	40	140
Control 4	41	140
Control 4	42	140
Control 4	43	140
Control 4	44	140
Control 4	45	140
Control 4	46	140
Control 4	47	140
Control 4	48	140
Control 4	49	140
Control 4	50	140
Control 4	51	140
Control 4	52	140
Control 4	53	140
Control 4	54	140
Control 4	55	140
Control 4	56	140
Control 4	57	140
Control 4	58	140
Control 4	59	140
Control 4	60	140
Control 4	61	140
Control 4	62	140
Control 4	63	140
Control 4	64	140
Control 4	65	140
Control 4	66	150
Control 4	67	150
Control 4	68	150
Control 4	69	150
Control 4	70	150
Control 4	71	150
Control 4	72	150
Control 4	73	150
Control 4	74	150
Control 4	75	150
Control 4	76	150
Control 4	77	150
Control 4	78	150
Control 4	79	150
Control 4	80	150
Control 4	81	150
Control 4	82	150
Control 4	83	150
Control 4	84	150
Control 4	85	150
Control 4	86	150
Control 4	87	150
Control 4	88	150
Control 4	89	150
Control 4	90	150
Control 4	91	150
Control 4	92	150
Control 4	93	150
Control 4	94	150
Control 4	95	150
Control 4	96	150
Control 4	97	150
Control 4	98	150
Control 4	99	150
Control 4	100	150
Control 4	101	150
Control 4	102	150
Control 4	103	150
Control 4	104	150
Control 4	105	150
Control 4	106	150
Control 4	107	150
Control 4	108	150
Control 4	109	150
Control 4	110	150
Control 4	111	150
Control 4	112	150
Control 4	113	150
Control 4	114	150
Control 5	1	135
Control 5	2	135
Control 5	3	135
Control 5	4	135
Control 5	5	135
Control 5	6	135
Control 5	7	135
Control 5	8	135
Control 5	9	135
Control 5	10	135
Control 5	11	135
Control 5	12	135
Control 5	13	135
Control 5	14	135
Control 5	15	135
Control 5	16	135
Control 5	17	135
Control 5	18	135
Control 5	19	135
Control 5	20	135
Control 5	21	135
Control 5	22	135
Control 5	23	135
Control 5	24	135
Control 5	25	135
Control 5	26	135
Control 5	27	135
Control 5	28	135
Control 5	29	135
Control 5	30	135
Control 5	31	135
Control 5	32	135
Control 5	33	135
Control 5	34	135
Control 5	35	135
Control 5	36	135
Control 5	37	140
Control 5	38	140
Control 5	39	140
Control 5	40	140
Control 5	41	140
Control 5	42	140
Control 5	43	140
Control 5	44	140
Control 5	45	140
Control 5	46	140
Control 5	47	140
Control 5	48	140
Control 5	49	140
Control 5	50	140
Control 5	51	140
Control 5	52	140
Control 5	53	140
Control 5	54	140
Control 5	55	140
Control 5	56	140
Control 5	57	140
Control 5	58	140
Control 5	59	140
Control 5	60	140
Control 5	61	140
Control 5	62	140
Control 5	63	140
Control 5	64	140
Control 5	65	140
Control 5	66	140
Control 5	67	140
Control 5	68	140
Control 5	69	140
Control 5	70	140
Control 5	71	140
Control 5	72	140
Control 5	73	140
Control 5	74	140
Control 5	75	140
Control 5	76	140
Control 5	77	140
Control 5	78	140
Control 5	79	140
Control 5	80	140
Control 5	81	140
Control 5	82	140
Control 5	83	150
Control 5	84	150
Control 5	85	150
Control 6	1	135
Control 6	2	135
Control 6	3	135
Control 6	4	135
Control 6	5	140
Control 6	6	140
Control 6	7	140
Control 6	8	140
Control 6	9	140
Control 6	10	140
Control 6	11	140
Control 6	12	140
Control 6	13	140
Control 6	14	140
Control 6	15	140
Control 6	16	140
Control 6	17	140
Control 6	18	140
Control 6	19	140
Control 6	20	140
Control 6	21	140
Control 6	22	140
Control 6	23	140
Control 6	24	140
Control 6	25	140
Control 6	26	140
Control 6	27	140
Control 6	28	140
Control 6	29	140
Control 6	30	140
Control 6	31	140
Control 6	32	140
Control 6	33	140
Control 6	34	140
Control 6	35	140
Control 6	36	140
Control 6	37	140
Control 6	38	140
Control 6	39	140
Control 6	40	140
Control 6	41	140
Control 6	42	150
Control 6	43	150
Control 6	44	150
Control 6	45	150
Control 6	46	150
Control 6	47	150
Control 6	48	150
Control 6	49	150
Control 6	50	150
Control 6	51	150
Control 6	52	150
Control 7	1	140
Control 7	2	140
Control 7	3	140
Control 7	4	140
Control 7	5	140
Control 7	6	140
Control 7	7	140
Control 7	8	140
Control 7	9	140
Control 7	10	140
Control 7	11	140
Control 7	12	140
Control 7	13	140
Control 7	14	140
Control 7	15	140
Control 7	16	140
Control 7	17	140
Control 7	18	140
Control 7	19	140
Control 7	20	140
Control 7	21	140
Control 7	22	140
Control 7	23	140
Control 7	24	140
Control 7	25	140
Control 7	26	140
Control 7	27	140
Control 7	28	140
Control 7	29	140
Control 7	30	140
Control 7	31	140
Control 7	32	140
Control 7	33	140
Control 7	34	140
Control 7	35	140
Control 7	36	140
Control 7	37	140
Control 7	38	140
Control 7	39	140
Control 7	40	140
Control 7	41	140
Control 7	42	140
Control 7	43	140
Control 7	44	140
Control 7	45	140
Control 7	46	140
Control 7	47	140
Control 7	48	140
Control 7	49	140
Control 7	50	140
Control 7	51	140
Control 7	52	140
Control 7	53	140
Control 7	54	140
Control 7	55	140
Control 7	56	140
Control 7	57	140
Control 7	58	140
Control 7	59	140
Control 7	60	140
Control 7	61	140
Control 7	62	140
Control 7	63	140
Control 7	64	150
Control 7	65	150
Control 7	66	150
Control 7	67	150
Control 7	68	150
Control 7	69	150
Control 7	70	150
Control 7	71	150
Control 7	72	150
Control 7	73	150
Control 7	74	150
Control 7	75	150
Control 7	76	150
Control 7	77	150
Control 7	78	150
Control 7	79	150
Control 7	80	150
Control 7	81	150
Control 7	82	150
Control 7	83	150
Control 7	84	150
Control 7	85	150
Control 7	86	150
Control 7	87	150
Control 7	88	150
Control 7	89	150
Control 7	90	150
Control 7	91	150
Control 7	92	150
Control 7	93	150
Control 7	94	150
Control 7	95	150
Control 7	96	150
Control 7	97	150
Control 7	98	150
Control 7	99	150
Control 8	1	135
Control 8	2	135
Control 8	3	135
Control 8	4	135
Control 8	5	135
Control 8	6	135
Control 8	7	135
Control 8	8	135
Control 8	9	135
Control 8	10	135
Control 8	11	135
Control 8	12	135
Control 8	13	135
Control 8	14	135
Control 8	15	135
Control 8	16	135
Control 8	17	135
Control 8	18	135
Control 8	19	135
Control 8	20	135
Control 8	21	135
Control 8	22	135
Control 8	23	135
Control 8	24	135
Control 8	25	135
Control 8	26	135
Control 8	27	135
Control 8	28	135
Control 8	29	135
Control 8	30	135
Control 8	31	135
Control 8	32	135
Control 8	33	135
Control 8	34	135
Control 8	35	135
Control 8	36	135
Control 8	37	135
Control 8	38	135
Control 8	39	135
Control 8	40	135
Control 8	41	135
Control 8	42	140
Control 8	43	140
Control 8	44	140
Control 8	45	140
Control 8	46	140
Control 8	47	140
Control 8	48	140
Control 8	49	140
Control 8	50	140
Control 8	51	140
Control 8	52	140
Control 8	53	140
Control 8	54	140
Control 8	55	140
Control 8	56	140
Control 8	57	140
Control 8	58	140
Control 8	59	140
Control 8	60	140
Control 8	61	140
Control 8	62	140
Control 8	63	140
Control 8	64	140
Control 8	65	140
Control 8	66	140
Control 8	67	140
Control 8	68	140
Control 8	69	140
Control 8	70	140
Control 8	71	140
Control 8	72	140
Control 8	73	140
Control 8	74	140
Control 8	75	140
Control 8	76	140
Control 8	77	140
Control 8	78	140
Control 8	79	140
Control 8	80	140
Control 8	81	140
Control 8	82	140
Control 8	83	140
Control 8	84	150
Control 8	85	150
Control 8	86	150
Control 8	87	150
Control 8	88	150
Control 8	89	150
Control 9	1	135
Control 9	2	135
Control 9	3	135
Control 9	4	135
Control 9	5	135
Control 9	6	135
Control 9	7	135
Control 9	8	135
Control 9	9	135
Control 9	10	135
Control 9	11	135
Control 9	12	135
Control 9	13	135
Control 9	14	135
Control 9	15	135
Control 9	16	135
Control 9	17	135
Control 9	18	135
Control 9	19	135
Control 9	20	135
Control 9	21	135
Control 9	22	135
Control 9	23	135
Control 9	24	135
Control 9	25	135
Control 9	26	135
Control 9	27	135
Control 9	28	135
Control 9	29	135
Control 9	30	135
Control 9	31	135
Control 9	32	135
Control 9	33	135
Control 9	34	135
Control 9	35	135
Control 9	36	135
Control 9	37	135
Control 9	38	135
Control 9	39	135
Control 9	40	135
Control 9	41	135
Control 9	42	135
Control 9	43	135
Control 9	44	135
Control 9	45	135
Control 9	46	135
Control 9	47	135
Control 9	48	135
Control 9	49	135
Control 9	50	135
Control 9	51	135
Control 9	52	140
Control 9	53	140
Control 9	54	140
Control 9	55	140
Control 9	56	140
Control 9	57	140
Control 9	58	140
Control 9	59	140
Control 9	60	140
Control 9	61	140
Control 9	62	140
Control 9	63	140
Control 9	64	140
Control 9	65	140
Control 9	66	140
Control 9	67	140
Control 9	68	140
Control 9	69	140
Control 9	70	140
Control 9	71	140
Control 9	72	140
Control 9	73	140
Control 9	74	140
Control 9	75	140
Control 9	76	140
Control 9	77	140
Control 9	78	140
Control 9	79	140
Control 9	80	140
Control 9	81	140
Control 9	82	140
Control 9	83	140
Control 9	84	150
Control 9	85	150
Control 9	86	150
Control 9	87	150
Control 9	88	150
Control 9	89	150
Control 9	90	150
Control 10	1	135
Control 10	2	135
Control 10	3	135
Control 10	4	135
Control 10	5	135
Control 10	6	135
Control 10	7	135
Control 10	8	135
Control 10	9	135
Control 10	10	135
Control 10	11	135
Control 10	12	135
Control 10	13	135
Control 10	14	135
Control 10	15	135
Control 10	16	135
Control 10	17	135
Control 10	18	135
Control 10	19	135
Control 10	20	135
Control 10	21	135
Control 10	22	135
Control 10	23	135
Control 10	24	135
Control 10	25	135
Control 10	26	135
Control 10	27	135
Control 10	28	135
Control 10	29	135
Control 10	30	135
Control 10	31	135
Control 10	32	135
Control 10	33	135
Control 10	34	135
Control 10	35	135
Control 10	36	135
Control 10	37	135
Control 10	38	135
Control 10	39	135
Control 10	40	135
Control 10	41	135
Control 10	42	135
Control 10	43	135
Control 10	44	135
Control 10	45	135
Control 10	46	135
Control 10	47	140
Control 10	48	140
Control 10	49	140
Control 10	50	140
Control 10	51	140
Control 10	52	140
Control 10	53	140
Control 10	54	140
Control 10	55	140
Control 10	56	140
Control 10	57	140
Control 10	58	140
Control 10	59	140
Control 10	60	140
Control 10	61	140
Control 10	62	140
Control 10	63	140
Control 10	64	140
Control 10	65	140
Control 10	66	140
Control 10	67	140
Control 10	68	140
Control 10	69	140
Control 10	70	140
Control 10	71	140
Control 10	72	140
Control 10	73	140
Control 10	74	140
Control 10	75	140
Control 10	76	140
Control 10	77	140
Control 10	78	140
Control 10	79	140
Control 10	80	140
Control 10	81	140
Control 10	82	140
Control 10	83	140
Control 10	84	140
Control 10	85	140
Control 10	86	140
Control 10	87	140
Control 10	88	140
Control 10	89	140
Control 10	90	140
Control 10	91	140
Control 10	92	140
Control 10	93	140
Control 10	94	140
Control 10	95	140
Control 10	96	140
Control 10	97	140
Control 10	98	140
Control 10	99	140
Control 10	100	140
Control 10	101	140
Control 10	102	140
Control 10	103	140
Control 10	104	140
Control 10	105	140
Control 10	106	140
Control 10	107	140
Control 10	108	140
Control 10	109	140
Control 10	110	140
Control 10	111	140
Control 10	112	140
Control 10	113	140
Control 10	114	140
Control 10	115	140
Control 10	116	140
Control 10	117	140
Control 10	118	140
Control 10	119	150
Control 11	1	135
Control 11	2	135
Control 11	3	135
Control 11	4	135
Control 11	5	135
Control 11	6	135
Control 11	7	135
Control 11	8	135
Control 11	9	135
Control 11	10	135
Control 11	11	135
Control 11	12	135
Control 11	13	135
Control 11	14	135
Control 11	15	135
Control 11	16	135
Control 11	17	135
Control 11	18	135
Control 11	19	135
Control 11	20	135
Control 11	21	135
Control 11	22	135
Control 11	23	135
Control 11	24	135
Control 11	25	135
Control 11	26	135
Control 11	27	135
Control 11	28	135
Control 11	29	135
Control 11	30	135
Control 11	31	135
Control 11	32	135
Control 11	33	135
Control 11	34	135
Control 11	35	135
Control 11	36	135
Control 11	37	135
Control 11	38	135
Control 11	39	135
Control 11	40	135
Control 11	41	135
Control 11	42	135
Control 11	43	135
Control 11	44	135
Control 11	45	135
Control 11	46	135
Control 11	47	135
Control 11	48	135
Control 11	49	135
Control 11	50	135
Control 11	51	135
Control 11	52	135
Control 11	53	135
Control 11	54	135
Control 11	55	135
Control 11	56	135
Control 11	57	135
Control 11	58	135
Control 11	59	135
Control 11	60	135
Control 11	61	135
Control 11	62	135
Control 11	63	135
Control 11	64	135
Control 11	65	135
Control 11	66	135
Control 11	67	135
Control 11	68	135
Control 11	69	135
Control 11	70	135
Control 11	71	135
Control 11	72	135
Control 11	73	135
Control 11	74	135
Control 11	75	135
Control 11	76	135
Control 11	77	140
Control 11	78	140
Control 11	79	140
Control 11	80	140
Control 11	81	140
Control 11	82	140
Control 11	83	140
Control 11	84	140
Control 11	85	140
Control 11	86	140
Control 11	87	140
Control 11	88	140
Control 11	89	140
Control 11	90	140
Control 11	91	140
Control 11	92	140
Control 11	93	140
Control 11	94	140
Control 11	95	140
Control 11	96	140
Control 11	97	140
Control 11	98	140
Control 11	99	140
Control 11	100	140
Control 11	101	140
Control 11	102	140
Control 11	103	140
Control 11	104	140
Control 11	105	140
Control 11	106	140
Control 11	107	140
Control 11	108	140
Control 11	109	140
Control 11	110	140
Control 11	111	140
Control 11	112	140
Control 11	113	140
Control 11	114	140
Control 11	115	140
Control 11	116	150
Control 11	117	150
Control 11	118	150
Control 11	119	150
Control 11	120	150
Control 12	1	135
Control 12	2	135
Control 12	3	135
Control 12	4	135
Control 12	5	135
Control 12	6	135
Control 12	7	135
Control 12	8	135
Control 12	9	135
Control 12	10	135
Control 12	11	135
Control 12	12	135
Control 12	13	135
Control 12	14	135
Control 12	15	135
Control 12	16	140
Control 12	17	140
Control 12	18	140
Control 12	19	140
Control 12	20	140
Control 12	21	140
Control 12	22	140
Control 12	23	140
Control 12	24	140
Control 12	25	140
Control 12	26	140
Control 12	27	140
Control 12	28	140
Control 12	29	140
Control 12	30	140
Control 12	31	140
Control 12	32	140
Control 12	33	140
Control 12	34	140
Control 12	35	140
Control 12	36	140
Control 12	37	140
Control 12	38	140
Control 12	39	140
Control 12	40	140
Control 12	41	140
Control 12	42	140
Control 12	43	140
Control 12	44	140
Control 12	45	140
Control 12	46	140
Control 12	47	140
Control 12	48	140
Control 12	49	140
Control 12	50	140
Control 12	51	140
Control 12	52	140
Control 12	53	140
Control 12	54	140
Control 12	55	140
Control 12	56	140
Control 12	57	140
Control 12	58	140
Control 12	59	140
Control 12	60	140
Control 12	61	140
Control 12	62	140
Control 12	63	140
Control 12	64	140
Control 12	65	140
Control 12	66	140
Control 12	67	140
Control 12	68	140
Control 12	69	140
Control 12	70	140
Control 12	71	140
Control 12	72	140
Control 12	73	140
Control 12	74	140
Control 12	75	140
Control 12	76	140
Control 12	77	140
Control 12	78	140
Control 12	79	150
Control 12	80	150
Control 12	81	150
Control 12	82	150
Control 12	83	150
Control 12	84	150
Control 12	85	150
Control 12	86	150
Control 12	87	150
Control 12	88	150
Control 12	89	150
Control 12	90	150
Control 12	91	150
Control 12	92	150
Control 12	93	150
Control 12	94	150
Control 12	95	150
Control 12	96	150
Control 12	97	150
Control 12	98	150
Control 12	99	150
Control 12	100	150
Control 12	101	150
Control 12	102	150
Control 12	103	150
Control 12	104	150
Control 12	105	150
Control 12	106	150
Control 12	107	150
Control 14	1	135
Control 14	2	135
Control 14	3	135
Control 14	4	135
Control 14	5	135
Control 14	6	135
Control 14	7	135
Control 14	8	135
Control 14	9	135
Control 14	10	135
Control 14	11	135
Control 14	12	135
Control 14	13	135
Control 14	14	135
Control 14	15	135
Control 14	16	135
Control 14	17	135
Control 14	18	135
Control 14	19	135
Control 14	20	135
Control 14	21	135
Control 14	22	135
Control 14	23	135
Control 14	24	135
Control 14	25	135
Control 14	26	135
Control 14	27	135
Control 14	28	135
Control 14	29	135
Control 14	30	135
Control 14	31	135
Control 14	32	135
Control 14	33	135
Control 14	34	135
Control 14	35	135
Control 14	36	135
Control 14	37	135
Control 14	38	135
Control 14	39	135
Control 14	40	135
Control 14	41	135
Control 14	42	135
Control 14	43	135
Control 14	44	135
Control 14	45	135
Control 14	46	140
Control 14	47	140
Control 14	48	140
Control 14	49	140
Control 14	50	140
Control 14	51	140
Control 14	52	140
Control 14	53	140
Control 14	54	140
Control 14	55	140
Control 14	56	140
Control 14	57	140
Control 14	58	140
Control 14	59	140
Control 14	60	140
Control 14	61	140
Control 14	62	140
Control 14	63	140
Control 14	64	140
Control 14	65	140
Control 14	66	140
Control 14	67	140
Control 14	68	140
Control 14	69	140
Control 14	70	140
Control 14	71	140
Control 14	72	140
Control 14	73	140
Control 14	74	140
Control 14	75	140
Control 14	76	140
Control 14	77	140
Control 14	78	140
Control 14	79	140
Control 14	80	140
Control 14	81	140
Control 14	82	140
Control 14	83	140
Control 14	84	140
Control 14	85	140
Control 14	86	140
Control 14	87	140
Control 14	88	140
Control 14	89	140
Control 14	90	140
Control 14	91	140
Control 14	92	140
Control 14	93	140
Control 14	94	140
Control 14	95	140
Control 14	96	140
Control 14	97	140
Control 14	98	140
Control 14	99	140
Control 14	100	140
Control 14	101	140
Control 14	102	140
Control 14	103	140
Control 14	104	140
Control 14	105	140
Control 14	106	140
Control 14	107	140
Control 14	108	140
Control 14	109	140
Control 14	110	140
Control 14	111	140
Control 14	112	140
Control 14	113	140
Control 14	114	140
Control 14	115	140
Control 14	116	140
Control 14	117	140
Control 14	118	140
Control 14	119	140
Control 14	120	150
Control 14	121	150
Control 14	122	150
Control 14	123	150
Control 14	124	150
Control 14	125	150
Control 14	126	150
Control 14	127	150
Control 14	128	150
Control 14	129	150
Control 14	130	150
Control 14	131	150
Control 14	132	150
Control 14	133	150
Control 15	1	135
Control 15	2	135
Control 15	3	135
Control 15	4	135
Control 15	5	135
Control 15	6	135
Control 15	7	135
Control 15	8	135
Control 15	9	135
Control 15	10	135
Control 15	11	135
Control 15	12	135
Control 15	13	135
Control 15	14	135
Control 15	15	135
Control 15	16	135
Control 15	17	135
Control 15	18	135
Control 15	19	135
Control 15	20	135
Control 15	21	135
Control 15	22	135
Control 15	23	135
Control 15	24	135
Control 15	25	135
Control 15	26	135
Control 15	27	135
Control 15	28	135
Control 15	29	135
Control 15	30	135
Control 15	31	135
Control 15	32	135
Control 15	33	135
Control 15	34	135
Control 15	35	135
Control 15	36	135
Control 15	37	135
Control 15	38	135
Control 15	39	135
Control 15	40	135
Control 15	41	135
Control 15	42	135
Control 15	43	135
Control 15	44	135
Control 15	45	135
Control 15	46	135
Control 15	47	135
Control 15	48	135
Control 15	49	135
Control 15	50	135
Control 15	51	135
Control 15	52	135
Control 15	53	135
Control 15	54	135
Control 15	55	140
Control 15	56	140
Control 15	57	140
Control 15	58	140
Control 15	59	140
Control 15	60	140
Control 15	61	140
Control 15	62	140
Control 15	63	140
Control 15	64	140
Control 15	65	140
Control 15	66	140
Control 15	67	140
Control 15	68	140
Control 15	69	140
Control 15	70	140
Control 15	71	140
Control 15	72	140
Control 15	73	140
Control 15	74	140
Control 15	75	140
Control 15	76	140
Control 15	77	140
Control 15	78	140
Control 15	79	140
Control 15	80	140
Control 15	81	140
Control 15	82	140
Control 15	83	140
Control 15	84	140
Control 15	85	140
Control 15	86	140
Control 15	87	140
Control 15	88	140
Control 15	89	140
Control 15	90	140
Control 15	91	140
Control 15	92	140
Control 15	93	140
Control 15	94	140
Control 15	95	140
Control 15	96	140
Control 15	97	140
Control 15	98	150
Control 15	99	150
Control 15	100	150
Control 15	101	150
Control 15	102	150
Control 15	103	150
Control 15	104	150
Control 15	105	150
Control 15	106	150
Control 15	107	150
High density 1	1	128
High density 1	2	128
High density 1	3	128
High density 1	4	128
High density 1	5	128
High density 1	6	128
High density 1	7	128
High density 1	8	128
High density 1	9	128
High density 1	10	128
High density 1	11	128
High density 1	12	128
High density 1	13	128
High density 1	14	128
High density 1	15	128
High density 1	16	128
High density 1	17	128
High density 1	18	128
High density 1	19	128
High density 1	20	128
High density 1	21	128
High density 1	22	128
High density 1	23	135
High density 1	24	135
High density 1	25	135
High density 1	26	135
High density 1	27	135
High density 1	28	135
High density 1	29	135
High density 1	30	135
High density 1	31	135
High density 1	32	135
High density 1	33	135
High density 1	34	135
High density 1	35	135
High density 1	36	135
High density 1	37	135
High density 1	38	135
High density 1	39	135
High density 1	40	135
High density 1	41	135
High density 1	42	135
High density 1	43	135
High density 1	44	135
High density 1	45	135
High density 1	46	135
High density 1	47	135
High density 1	48	135
High density 1	49	135
High density 1	50	135
High density 1	51	135
High density 1	52	135
High density 1	53	135
High density 1	54	135
High density 1	55	135
High density 1	56	135
High density 1	57	135
High density 1	58	135
High density 1	59	135
High density 1	60	135
High density 1	61	135
High density 1	62	135
High density 1	63	135
High density 1	64	135
High density 1	65	135
High density 1	66	135
High density 1	67	135
High density 1	68	135
High density 1	69	135
High density 1	70	135
High density 1	71	135
High density 1	72	135
High density 1	73	135
High density 1	74	135
High density 1	75	135
High density 1	76	140
High density 1	77	140
High density 2	1	128
High density 2	2	135
High density 2	3	135
High density 2	4	135
High density 2	5	135
High density 2	6	135
High density 2	7	135
High density 2	8	135
High density 2	9	135
High density 2	10	135
High density 2	11	135
High density 2	12	135
High density 2	13	135
High density 2	14	135
High density 2	15	135
High density 2	16	135
High density 2	17	135
High density 2	18	135
High density 2	19	135
High density 2	20	135
High density 2	21	135
High density 2	22	135
High density 2	23	135
High density 2	24	135
High density 2	25	135
High density 2	26	135
High density 2	27	135
High density 2	28	135
High density 2	29	135
High density 2	30	135
High density 2	31	135
High density 2	32	135
High density 2	33	135
High density 2	34	135
High density 2	35	135
High density 2	36	135
High density 2	37	135
High density 2	38	135
High density 2	39	135
High density 2	40	135
High density 2	41	135
High density 2	42	135
High density 2	43	135
High density 2	44	135
High density 2	45	135
High density 2	46	135
High density 2	47	135
High density 2	48	135
High density 2	49	135
High density 2	50	135
High density 2	51	135
High density 2	52	135
High density 2	53	135
High density 2	54	135
High density 2	55	135
High density 2	56	135
High density 2	57	135
High density 2	58	135
High density 2	59	135
High density 2	60	135
High density 2	61	135
High density 2	62	135
High density 2	63	135
High density 2	64	135
High density 2	65	135
High density 2	66	140
High density 2	67	140
High density 2	68	140
High density 2	69	140
High density 2	70	140
High density 2	71	140
High density 2	72	140
High density 3	1	128
High density 3	2	128
High density 3	3	128
High density 3	4	128
High density 3	5	128
High density 3	6	128
High density 3	7	128
High density 3	8	128
High density 3	9	128
High density 3	10	128
High density 3	11	128
High density 3	12	128
High density 3	13	128
High density 3	14	128
High density 3	15	128
High density 3	16	128
High density 3	17	128
High density 3	18	128
High density 3	19	128
High density 3	20	128
High density 3	21	128
High density 3	22	128
High density 3	23	128
High density 3	24	128
High density 3	25	128
High density 3	26	128
High density 3	27	128
High density 3	28	128
High density 3	29	128
High density 3	30	128
High density 3	31	128
High density 3	32	128
High density 3	33	128
High density 3	34	128
High density 3	35	128
High density 3	36	128
High density 3	37	128
High density 3	38	135
High density 3	39	135
High density 3	40	135
High density 3	41	135
High density 3	42	135
High density 3	43	135
High density 3	44	135
High density 3	45	135
High density 3	46	135
High density 3	47	135
High density 3	48	135
High density 3	49	135
High density 3	50	135
High density 3	51	135
High density 3	52	135
High density 3	53	135
High density 3	54	135
High density 3	55	135
High density 3	56	135
High density 3	57	135
High density 3	58	135
High density 3	59	135
High density 3	60	135
High density 3	61	135
High density 3	62	135
High density 3	63	135
High density 3	64	135
High density 3	65	135
High density 3	66	140
High density 3	67	140
High density 4	1	128
High density 4	2	128
High density 4	3	128
High density 4	4	128
High density 4	5	128
High density 4	6	128
High density 4	7	128
High density 4	8	128
High density 4	9	128
High density 4	10	135
High density 4	11	135
High density 4	12	135
High density 4	13	135
High density 4	14	135
High density 4	15	135
High density 4	16	135
High density 4	17	135
High density 4	18	135
High density 4	19	135
High density 4	20	135
High density 4	21	135
High density 4	22	135
High density 4	23	135
High density 4	24	135
High density 4	25	135
High density 4	26	135
High density 4	27	135
High density 4	28	135
High density 4	29	135
High density 4	30	135
High density 4	31	135
High density 4	32	135
High density 4	33	135
High density 4	34	135
High density 4	35	135
High density 4	36	135
High density 4	37	135
High density 4	38	135
High density 4	39	135
High density 4	40	135
High density 4	41	135
High density 4	42	135
High density 4	43	135
High density 4	44	135
High density 4	45	135
High density 4	46	135
High density 4	47	140
High density 4	48	140
High density 4	49	140
High density 4	50	140
High density 4	51	140
High density 4	52	140
High density 4	53	140
High density 4	54	140
High density 4	55	140
High density 4	56	140
High density 4	57	140
High density 4	58	140
High density 4	59	140
High density 4	60	140
High density 4	61	140
High density 4	62	140
High density 4	63	140
High density 4	64	140
High density 4	65	140
High density 4	66	140
High density 4	67	140
High density 4	68	140
High density 4	69	140
High density 4	70	140
High density 4	71	140
High density 4	72	140
High density 4	73	140
High density 4	74	140
High density 4	75	150
High density 4	76	150
High density 4	77	150
High density 4	78	150
High density 4	79	150
High density 5	1	128
High density 5	2	128
High density 5	3	128
High density 5	4	128
High density 5	5	128
High density 5	6	128
High density 5	7	128
High density 5	8	128
High density 5	9	128
High density 5	10	128
High density 5	11	128
High density 5	12	128
High density 5	13	128
High density 5	14	128
High density 5	15	128
High density 5	16	128
High density 5	17	128
High density 5	18	128
High density 5	19	128
High density 5	20	135
High density 5	21	135
High density 5	22	135
High density 5	23	135
High density 5	24	135
High density 5	25	135
High density 5	26	135
High density 5	27	135
High density 5	28	135
High density 5	29	135
High density 5	30	135
High density 5	31	135
High density 5	32	135
High density 5	33	135
High density 5	34	135
High density 5	35	135
High density 5	36	135
High density 5	37	135
High density 5	38	135
High density 5	39	135
High density 5	40	135
High density 5	41	135
High density 5	42	135
High density 5	43	135
High density 5	44	135
High density 5	45	135
High density 5	46	135
High density 5	47	135
High density 5	48	135
High density 5	49	135
High density 5	50	135
High density 5	51	135
High density 5	52	135
High density 5	53	135
High density 5	54	135
High density 5	55	135
High density 5	56	135
High density 5	57	135
High density 5	58	135
High density 5	59	135
High density 5	60	135
High density 5	61	135
High density 5	62	135
High density 5	63	135
High density 5	64	135
High density 5	65	135
High density 5	66	135
High density 5	67	135
High density 5	68	135
High density 5	69	135
High density 5	70	135
High density 5	71	135
High density 5	72	135
High density 5	73	135
High density 5	74	135
High density 5	75	135
High density 5	76	135
High density 5	77	135
High density 5	78	135
High density 5	79	135
High density 5	80	135
High density 5	81	135
High density 5	82	140
High density 6	1	135
High density 6	2	135
High density 6	3	135
High density 6	4	135
High density 6	5	135
High density 6	6	135
High density 6	7	135
High density 6	8	135
High density 6	9	135
High density 6	10	135
High density 6	11	135
High density 6	12	135
High density 6	13	135
High density 6	14	135
High density 6	15	135
High density 6	16	135
High density 6	17	135
High density 6	18	135
High density 6	19	135
High density 6	20	135
High density 6	21	135
High density 6	22	135
High density 6	23	135
High density 6	24	135
High density 6	25	135
High density 6	26	135
High density 6	27	135
High density 6	28	135
High density 6	29	135
High density 6	30	135
High density 6	31	135
High density 6	32	135
High density 6	33	135
High density 6	34	135
High density 6	35	135
High density 6	36	135
High density 6	37	135
High density 6	38	135
High density 6	39	135
High density 6	40	135
High density 6	41	135
High density 6	42	135
High density 6	43	135
High density 6	44	135
High density 6	45	135
High density 6	46	135
High density 6	47	135
High density 6	48	135
High density 6	49	135
High density 6	50	135
High density 6	51	135
High density 6	52	135
High density 6	53	135
High density 6	54	135
High density 6	55	135
High density 6	56	135
High density 6	57	135
High density 6	58	135
High density 6	59	140
High density 6	60	140
High density 6	61	140
High density 6	62	140
High density 6	63	140
High density 6	64	140
High density 6	65	140
High density 6	66	140
High density 6	67	140
High density 6	68	150
High density 6	69	150
High density 7	1	128
High density 7	2	128
High density 7	3	128
High density 7	4	128
High density 7	5	128
High density 7	6	128
High density 7	7	128
High density 7	8	128
High density 7	9	128
High density 7	10	128
High density 7	11	128
High density 7	12	128
High density 7	13	128
High density 7	14	128
High density 7	15	128
High density 7	16	128
High density 7	17	128
High density 7	18	128
High density 7	19	128
High density 7	20	128
High density 7	21	128
High density 7	22	128
High density 7	23	128
High density 7	24	128
High density 7	25	128
High density 7	26	135
High density 7	27	135
High density 7	28	135
High density 7	29	135
High density 7	30	135
High density 7	31	135
High density 7	32	135
High density 7	33	135
High density 7	34	135
High density 7	35	135
High density 7	36	135
High density 7	37	135
High density 7	38	135
High density 7	39	135
High density 7	40	135
High density 7	41	135
High density 7	42	135
High density 7	43	135
High density 7	44	135
High density 7	45	135
High density 7	46	135
High density 7	47	135
High density 7	48	135
High density 7	49	135
High density 7	50	135
High density 7	51	135
High density 7	52	135
High density 7	53	135
High density 7	54	135
High density 7	55	135
High density 7	56	135
High density 7	57	135
High density 7	58	135
High density 7	59	135
High density 7	60	135
High density 8	1	135
High density 8	2	135
High density 8	3	135
High density 8	4	135
High density 8	5	135
High density 8	6	135
High density 8	7	135
High density 8	8	135
High density 8	9	135
High density 8	10	135
High density 8	11	135
High density 8	12	135
High density 8	13	135
High density 8	14	135
High density 8	15	135
High density 8	16	135
High density 8	17	135
High density 8	18	135
High density 8	19	135
High density 8	20	135
High density 8	21	135
High density 8	22	135
High density 8	23	135
High density 8	24	135
High density 8	25	135
High density 8	26	135
High density 8	27	135
High density 8	28	135
High density 8	29	135
High density 8	30	135
High density 8	31	135
High density 8	32	135
High density 8	33	135
High density 8	34	135
High density 8	35	135
High density 8	36	135
High density 8	37	135
High density 8	38	135
High density 8	39	135
High density 8	40	135
High density 8	41	135
High density 8	42	135
High density 8	43	135
High density 8	44	135
High density 8	45	135
High density 8	46	135
[truncated: 550 more rows]
