# Supplementary material for: Transgenerational changes in pod maturation phenology and seed traits of Glycine soja infested by the bean bug Riptortus pedestris
Source: PLoS One. 2022 Mar 2;17(3):e0263904. doi: 10.1371/journal.pone.0263904 (PMC8890626; doi:10.1371/journal.pone.0263904)
Supplement: S6 Table — (XLSX) [file pone.0263904.s006.xlsx]

## Sheet: Supplementary table 6
Supplementary table 6. Raw data of pod and seed production in the progeny of Riptortus pedestris infested (high density) and non-infested (control) Glycine soja.
Individual plant	Number of pods on plant	Number of normal pods on plant	Number of sterile pods on plant	Number of mature seeds per pod	Number of mature seeds on plant	Mean weight of mature seeds (mg)
Control 1	166	164	2	2.6	431.6	15.7112
Control 2	80	79	1	2.9	232	28.7843
Control 3	88	88	0	2.9	255.2	29.2507
Control 4	114	114	0	2.9	330.6	19.2515
Control 5	86	85	1	2.8	240.8	24.4793
Control 6	52	52	0	2.8	145.6	28.0915
Control 7	100	99	1	2.7	270	21.3988
Control 8	91	89	2	2.8	254.8	25.1077
Control 9	95	90	5	2.9	275.5	28.9067
Control 10	127	119	8	2.5	317.5	18.476
Control 11	122	120	2	2.9	353.8	26.3993
Control 12	108	107	1	2.9	313.2	28.1178
Control 14	133	133	0	2.8	372.4	26.6117
Control 15	107	107	0	2.9	310.3	33.5634
High density 1	77	77	0	2.8	215.6	25.5562
High density 2	72	72	0	3	216	27.5803
High density 3	67	67	0	2.88889	193.6	26.2131
High density 4	91	79	12	2.7	245.7	33.0987
High density 5	84	83	1	2.8	235.2	29.629
High density 6	69	69	0	2.9	200.1	31.7327
High density 7	60	60	0	2.8	168	26.2672
High density 8	64	63	1	2.8	179.2	28.7348
High density 9	81	81	0	2.9	234.9	27.6115
High density 10	81	81	0	3	243	25.98
High density 11	78	78	0	2.7	210.6	25.5883
High density 12	97	97	0	3	291	30.082
High density 13	56	56	0	3.1	173.6	32.7649
High density 14	76	76	0	2.7	205.2	29.197
High density 15	63	63	0	2.7	170.1	28.1055
