# Supplementary material for: Transgenerational changes in pod maturation phenology and seed traits of Glycine soja infested by the bean bug Riptortus pedestris
Source: PLoS One. 2022 Mar 2;17(3):e0263904. doi: 10.1371/journal.pone.0263904 (PMC8890626; doi:10.1371/journal.pone.0263904)
Supplement: S7 Table — (XLSX) [file pone.0263904.s007.xlsx]

## Sheet: Supplementary table 7
Supplementary table 7. Raw data of seed weight in the progeny of Riptortus pedestris infested (high density) and non-infested (control) Glycine soja.
Individual plant	Individual pod	Numebr of seeds	Weight of seed 1	Weight of seed 2	Weight of seed 3	Weight of seed 4
Control 1	1	2	10.07	9.91
Control 1	2	3	18.95	18.42	15.44
Control 1	3	3	11.68	14.26	14.7
Control 1	4	3	17.7	19.21	12.83
Control 1	5	2	11.1	12.27
Control 1	6	3	18.94	23.21	20.92
Control 1	7	3	17.44	18.33	19.98
Control 1	8	3	18.07	13.05	19.99
Control 1	9	3	23.09	19.9	17.02
Control 1	10	1	11.06
Control 2	1	3	33.4	32.01	23.67
Control 2	2	3	33.81	27.14	33.16
Control 2	3	3	22.34	31.43	28.83
Control 2	4	3	21.55	26.32	29.64
Control 2	5	3	26.81	35.74	34.82
Control 2	6	3	17.85	25.48	27.36
Control 2	7	2	32.38	30.61
Control 2	8	3	25.45	32.27	29.25
Control 2	9	4	25.6	30	18.46	31.72
Control 2	10	2	29.37	31.55
Control 3	1	3	20.41	29.99	27.44
Control 3	2	3	32.91	35.01	24.91
Control 3	3	2	30.95	31.05
Control 3	4	3	24.44	26.24	13.4
Control 3	5	3	17.59	28.8	26.91
Control 3	6	3	30.65	37.95	35.38
Control 3	7	3	41.58	42.74	33.85
Control 3	8	3	33.91	24.19	33.03
Control 3	9	3	20.39	30.69	31.94
Control 3	10	3	20.03	29.25	30.89
Control 4	1	2	17.52	13.45
Control 4	2	3	23.93	21.61	23.01
Control 4	3	3	15.16	10.3	17.38
Control 4	4	3	17.95	17.02	16.39
Control 4	5	3	22.01	17.45	24.25
Control 4	6	3	22.74	12.18	20.78
Control 4	7	3	24.07	15.62	21.66
Control 4	8	3	22.79	22.66	15.88
Control 4	9	3	23.3	18.59	22.75
Control 4	10	3	22.62	15.66	23.33
Control 5	1	3	22.33	29.86	29
Control 5	2	3	15.83	23.28	21.86
Control 5	3	3	25.34	27.07	21.07
Control 5	4	3	15.26	19.99	21.25
Control 5	5	3	18.23	24.75	22.88
Control 5	6	2	32.25	30.55
Control 5	7	3	23.71	23.38	17.76
Control 5	8	3	28.37	19.66	28.97
Control 5	9	2	25.1	27.1
Control 5	10	3	30.28	21.39	30.36
Control 6	1	2	25.7	34.16
Control 6	2	3	26.75	23.19	29.5
Control 6	3	3	24.64	28.9	34.02
Control 6	4	2	29.65	23.36
Control 6	5	3	24.47	17.53	23.89
Control 6	6	3	38.17	41.47	33.4
Control 6	7	3	34.77	30.47	31.28
Control 6	8	3	24.3	14.94	23.43
Control 6	9	3	22.18	30.86	29.1
Control 6	10	3	23.42	32.53	30.23
Control 7	1	3	13.62	21.77	21.64
Control 7	2	3	18.06	23.93	23.11
Control 7	3	3	17.38	21.93	24.93
Control 7	4	3	22.51	17.26	23.35
Control 7	5	3	23.48	17.33	23.99
Control 7	6	3	28.46	23.96	26.95
Control 7	7	2	17.64	17.77
Control 7	8	2	20.79	22.25
Control 7	9	3	21.98	20.88	17.75
Control 7	10	2	22.4	24.28
Control 8	1	2	30.34	23.99
Control 8	2	3	19.88	23.33	18.43
Control 8	3	3	28.69	29.03	23.75
Control 8	4	3	28.64	28.39	20.43
Control 8	5	3	16.66	27.52	25.84
Control 8	6	3	24.29	18.12	25.8
Control 8	7	3	27.67	27.37	20.81
Control 8	8	2	28.86	29.99
Control 8	9	3	30.24	20.03	29.28
Control 8	10	3	25.93	17	26.33
Control 9	1	3	25.43	19.02	25.66
Control 9	2	3	22.08	26.18	30.45
Control 9	3	3	30.1	22.19	32.61
Control 9	4	3	30.91	24.14	35.22
Control 9	5	3	25.13	37.93	36.1
Control 9	6	3	19.95	31.19	29.41
Control 9	7	3	34.68	20.53	34.28
Control 9	8	3	35.64	27.72	35.03
Control 9	9	2	28.5	28.68
Control 9	10	3	24.21	32.91	32.73
Control 10	1	2	19.56	17.2
Control 10	2	2	12.25	12.22
Control 10	3	3	10.57	19.82	19.85
Control 10	4	3	24.77	16.22	23.84
Control 10	5	3	13.91	20.06	18.62
Control 10	6	3	27.35	19.01	25.97
Control 10	7	2	17.75	17.77
Control 10	8	2	16.51	17.42
Control 10	9	3	11.26	23.24	22.18
Control 10	10	2	17.86	23.2
Control 11	1	3	19.55	25.38	27.71
Control 11	2	3	34.97	26.42	37.04
Control 11	3	2	38.15	37.17
Control 11	4	3	24.89	22.91	18.82
Control 11	5	3	26.29	33	34.3
Control 11	6	3	22.85	20.24	13
Control 11	7	3	23.56	27.86	17.46
Control 11	8	3	18.93	20.99	32.23
Control 11	9	3	19.87	27.59	29.39
Control 11	10	3	28.32	26.83	18.6
Control 12	1	3	22.98	33.54	35.1
Control 12	2	3	25.16	28.63	14.09
Control 12	3	3	34.99	33.34	27.41
Control 12	4	3	32.28	20.99	27.28
Control 12	5	3	27.14	27.09	15.55
Control 12	6	3	28.73	19.22	27.17
Control 12	7	3	30.04	39.97	43.18
Control 12	8	2	32.04	32.91
Control 12	9	3	26.83	19.09	26.82
Control 12	10	3	15.94	31.51	32.04
Control 14	1	3	31.66	22.56	30.27
Control 14	2	3	25.17	34.06	37.75
Control 14	3	3	32.56	32.92	25.43
Control 14	4	3	28.29	38.56	35.11
Control 14	5	2	14.13	15.38
Control 14	6	2	20.31	25.76
Control 14	7	3	24.83	33.04	33.18
Control 14	8	3	20.18	33.09	32.26
Control 14	9	3	16.24	25.92	24.2
Control 14	10	3	24.82	25.68	17.2
Control 15	1	3	38.6	31.5	37.87
Control 15	2	4	39.92	40	36.04
Control 15	3	3	35.94	23.39	36.01
Control 15	4	3	26.07	36.05	36.12
Control 15	5	3	37.71	33.69	30.59
Control 15	6	3	30.48	40.2	39.73
Control 15	7	3	23.13	30.99	32.62
Control 15	8	3	39.97	30.61	41.01
Control 15	9	2	25.97	18.04
Control 15	10	2	38.76	39.72
High density 1	1	3	27.29	30.07	12.73
High density 1	2	2	13.35	16.98
High density 1	3	3	26.33	25.99	13.76
High density 1	4	3	33.87	31.71	19.19
High density 1	5	3	23.28	26.44	14.41
High density 1	6	3	12.6	27.29	25.12
High density 1	7	3	33.15	22.84	31.57
High density 1	8	3	29.62	30.07	20.57
High density 1	9	2	34.97	33.05
High density 1	10	3	21.92	39.5	39.84
High density 2	1	3	25.75	15.75	23.9
High density 2	2	3	36.1	22.47	35.42
High density 2	3	3	23.69	37.46	35.92
High density 2	4	3	32.78	35.64	21.12
High density 2	5	3	27.92	18.84	30.78
High density 2	6	3	30.48	18.58	29.39
High density 2	7	3	32.7	18.43	31.91
High density 2	8	3	40.1	38.53	25.6
High density 2	9	3	19.77	26.16	25.15
High density 2	10	3	15.47	25.68	25.92
High density 3	1	3	23.85	12.84	21.92
High density 3	2	3	28.49	26.39	18.09
High density 3	3	3	20.7	31.19	31.53
High density 3	4	3	29.7	22.11	28.12
High density 3	5	3	34.46	31.18	20.45
High density 3	6	3	30.36	31.43	18.92
High density 3	7	2	30.72	27.33
High density 3	8	3	29.68	28.38	23.58
High density 3	9	3	28.37	19.37	29.57
High density 4	1	3	34.79	34.94	19.69
High density 4	2	3	26.42	35.64	36.66
High density 4	3	3	31.56	41.72	41.36
High density 4	4	2	28.21	35.74
High density 4	5	3	38.07	29.92	40.59
High density 4	6	3	35.33	25.78	38.29
High density 4	7	2	41.52	40.06
High density 4	8	2	21.42	26.37
High density 4	9	3	37.47	24.8	37.96
High density 4	10	3	33.5	34.33	24.16
High density 5	1	3	23.56	30.8	28.52
High density 5	2	2	38.05	35.08
High density 5	3	3	41.2	26.19	40.7
High density 5	4	3	20.48	30.18	33.16
High density 5	5	3	21.37	30.88	30.19
High density 5	6	2	21.69	23.7
High density 5	7	3	36.83	25.51	38
High density 5	8	3	25.08	19.28	26.98
High density 5	9	3	20.55	33.88	33.21
High density 5	10	3	36.83	34.25	23.46
High density 6	1	3	34.46	26.5	32.88
High density 6	2	3	37.22	39.99	31.44
High density 6	3	3	24.21	28.52	28
High density 6	4	3	37.9	34.46	26.49
High density 6	5	2	27.53	36.81
High density 6	6	3	37.19	37.53	28.74
High density 6	7	3	28.09	31.29	34.8
High density 6	8	2	29	28.74
High density 6	9	3	37.3	26.99	37.71
High density 6	10	4	36.1	15.37	27.74	36.99
High density 7	1	4	36.58	36.56	27.58	23.04
High density 7	2	3	27.53	34.23	36.31
High density 7	3	3	24.4	35.55	34.6
High density 7	4	3	23.24	30.78	32.99
High density 7	5	3	13.03	20.35	18.63
High density 7	6	3	16.94	26.22	26.16
High density 7	7	2	19.79	23.49
High density 7	8	2	30.16	19.61
High density 7	9	3	27.72	14.39	26.24
High density 7	10	2	23.88	33.66
High density 8	1	3	22.16	31.07	31.88
High density 8	2	3	22.33	14.94	20.15
High density 8	3	3	34.99	36.49	26.92
High density 8	4	3	25.53	18.04	27.2
High density 8	5	2	35.06	33.29
High density 8	6	3	32.12	32.39	22.23
High density 8	7	3	35.05	32.77	25.72
High density 8	8	2	31.73	31.65
High density 8	9	3	37	29.81	38.43
High density 8	10	3	25.37	17.51	24.35
High density 9	1	3	20.52	29.94	29.73
High density 9	2	3	19.64	20.98	30.86
High density 9	3	3	15.44	26.25	27.38
High density 9	4	3	16.88	28.21	29.82
High density 9	5	3	30.34	19.75	29.14
High density 9	6	3	16.87	23.89	23.9
High density 9	7	3	40.73	25.16	39.44
High density 9	8	3	33.51	29.93	35.69
High density 9	9	2	32.48	37.19
High density 9	10	3	29.66	30.89	19.29
High density 10	1	3	34.4	28.19	34.96
High density 10	2	3	28.89	26.37	17.64
High density 10	3	3	24.74	23.22	15.47
High density 10	4	3	30.94	20.64	31.51
High density 10	5	3	26.08	33.96	35.92
High density 10	6	3	33.99	21.76	19.16
High density 10	7	3	28.5	21.52	29.17
High density 10	8	3	38.16	22.35	37.61
High density 10	9	3	18.46	12.67	18.65
High density 10	10	3	16.28	22.86	25.33
High density 11	1	3	35.7	23.9	34.69
High density 11	2	2	25.28	29.38
High density 11	3	3	29.51	18.73	29.52
High density 11	4	3	16.07	29.48	28.15
High density 11	5	3	17.43	26.09	23.54
High density 11	6	3	21.57	31.57	32.59
High density 11	7	3	16.71	24.06	23.47
High density 11	8	3	28.46	20.74	26.56
High density 11	9	2	27.5	27.76
High density 11	10	2	26.34	16.48
High density 12	1	3	31.8	22.34	33.17
High density 12	2	3	33.89	21.82	33.61
High density 12	3	3	36.38	26.16	36.56
High density 12	4	3	37.99	24.5	38.27
High density 12	5	3	15.72	19.58	20.4
High density 12	6	3	39.6	39.23	24.09
High density 12	7	3	40.37	41.39	26.19
High density 12	8	3	37.02	24.39	36.16
High density 12	9	3	35.45	34.68	24.57
High density 12	10	3	15.8	27.38	23.95
High density 13	1	3	49.78	42.92	28.25
High density 13	2	3	36.81	26.99	33.95
High density 13	3	3	42.08	41.48	30.19
High density 13	4	3	42.76	46.62	28.86
High density 13	5	3	30.31	32.7	18.73
High density 13	6	3	41.52	41.27	30.12
High density 13	7	4	28.77	29.68	18.72
High density 13	8	3	34.86	37.12	25.4
High density 13	9	3	38.19	23.13	37.63
High density 13	10	3	22.77	25.59	15.33
High density 14	1	2	38.27	30.92
High density 14	2	2	29.44	18.64
High density 14	3	3	36.86	24.1	37.41
High density 14	4	3	17.71	28.16	26.43
High density 14	5	3	19.48	30.02	30.68
High density 14	6	3	28.06	19.3	30.16
High density 14	7	3	37.15	26.09	37.47
High density 14	8	3	38.98	26.14	39.46
High density 14	9	2	26.86	26.05
High density 14	10	3	34.85	30.16	21.97
High density 15	1	3	29.75	32.46	20.17
High density 15	2	3	14.41	27.08	26.76
High density 15	3	3	38.36	37.32	22.09
High density 15	4	2	26.65	19.73
High density 15	5	2	24.32	33.16
High density 15	6	3	30.71	18.19	32.92
High density 15	7	3	32.75	30.2	19.7
High density 15	8	3	14.64	26.22	26.66
High density 15	9	3	37.55	38.92	22.92
High density 15	10	2	36.86	34.87
